# Supplementary material for: Carbapenem-resistant Morganella morganii carrying blaKPC-2 or blaNDM-1 in the clinic: one-decade genomic epidemiology analysis
Source: Microbiol Spectr. 2025 Mar 3;13(4):e02476-24. doi: 10.1128/spectrum.02476-24 (PMC11960177; doi:10.1128/spectrum.02476-24)
Supplement: Supplemental tables — Tables S1 to S5. [file spectrum.02476-24-s0002.xlsx]

## Sheet: Table S1
Table S1. Biosample information of 6 blaKPC-2 or blaNDM-1-positive M. morganii strains recovered from 5 patients.
Isolates	Species	Date	Age	Gender	Ward	Clinical diagnosis	Specimen	Other specimens	Outcome
MM4205	Morganella morganii	2016-11-09	55	Female	ICU	Abdominal infection	Sputum	None	Discharge
MM1680	Morganella morganii	2017-02-06	89	Male	ICU	Respiratory failure	Sputum	None	Discharge
MM6005	Morganella morganii	2017-05-02	89	Male	ICU	Respiratory failure	Sputum	None	Discharge
MM4512	Morganella morganii	2019-10-27	68	Female	DOR	Hypoxic-ischemic encephalopathy	Sputum	Klebsiella pneumoniae	Improved
MM9291	Morganella morganii	2020-12-17	57	Male	Urology	Kidney stones with fluid accumulation and infection	Urine	None	Improved
MM2467	Morganella morganii	2022-02-08	70	Male	DOR	Coma and recurrent lung infections	Sputum	None	Improved
ICU, Intensive care unit; DOR, Department of Rehabilitation.

## Sheet: Table S2
Table S2. The genome characteristics of 6 M. morganii isolates in this study.
No. of strain harboring CR gene	Strain IDs	No. of plasmids	Chromosome or plasmids	GenBank Accession	Size (bp)	Plasmid type	Resistance genes
blaKPC-2 (n= 4)	MM4205	2	Chromosome	CP149976	4111370	IncQ1	aac(3)-IId / aph(3')-Ia / aph(6)-Id / blaTEM-1B / blaDHA-14 / sul1 / sul2 / tet(B)
			pMM4205-KPC-2_59k	CP149977	58972	IncN	blaKPC-2 / dfrA14
			pMM4205-2	CP149978	61066	IncL/M(pMU407)	/
	MM1680	3	Chromosome	CP149979	4046765	IncQ1	aac(3)-IId / aph(3')-Ia / aph(6)-Id / aph(3'')-Ib / aadA2 / aac(6')-Ib3 / blaDHA-14 / blaTEM-1B / mph(A) / catA1 / sul1 / sul2 / dfrA12
			pMM1680-KPC-2_66k	CP149981	66924	IncN	blaKPC-2 / aac(6')-Ib-cr / ARR-3 / blaTEM-1B / blaCTX-M-3 / qnrS1
			pMM1680-KPC-2_99k	CP149980	99641	IncL/M(pMU407)	blaKPC-2
			pMM1680-3	CP149982	39001	/	/
	MM6005	1	Chromosome	CP149983	4098706	IncQ1	aac(3)-IId / aph(3')-Ia / aph(6)-Id / ARR-3 / blaDHA-14 / sul1 / sul2 / mph(A)
			pMM6005-KPC-2_99k	CP149984	99842	IncL/M(pMU407)	blaKPC-2
	MM4512	2	Chromosome	CP149985	4130233	/	aac(3)-IId / blaTEM-1B / blaDHA-17 / blaOXA-1 / mph(A) / sul1 / tet(B)
			pMM4512-KPC-2_142k	CP149987	141750	IncR	blaKPC-2 / blaCTX-M-65 / blaTEM-1B / fosA3 / rmtB
						IncFII(pHN7A8)
			pMM4512-KPC-2_61k	CP149986	60836	IncN	blaKPC-2 variant (936 bp)
blaNDM-1 (n=2)	MM9291	2	Chromosome	CP149988	4059575	/	blaDHA-4 / tet(B)
			pMM9291-NDM-1_257k	CP149989	257632	/	blaNDM-1 / blaOXA-10 / addA1 / ant(2'')-Ia / msr(E) / mph(E) / lnu(G) / catB8 /ARR-3 / sul1 / tet(B) / dfrA27 / dfrA1
			pMM9291-2	CP149990	38607	/	/
	MM2467	2	Chromosome	CP149991	4240647	/	aac(6')-Ib-cr / blaOXA-1 / blaDHA-4 / ARR-3 / catB3 / sul1
			pMM2467-NDM-1_109k	CP149992	109328	IncFII(Yp)	blaNDM-1 / rmtC / sul1
						IncFIB(pB171)
			pMM2467-2	CP149993	32557	/	/

## Sheet: Table S3
Table S3. ANI results of 968 Morganella spp. isolates.
Isolates	Referance sequence	ANI %	Identified species
MM9291	M.morganii_ATCC25830	98.4706	M.morganii
MM6005	M.morganii_ATCC25830	98.5548	M.morganii
MM4512	M.morganii_ATCC25830	99.6533	M.morganii
MM4205	M.morganii_ATCC25830	98.5993	M.morganii
MM2467	M.morganii_ATCC25830	98.4534	M.morganii
MM1680	M.morganii_ATCC25830	98.5979	M.morganii
GCA_963921725.1	M.morganii_ATCC25830	97.1963	M.morganii
GCA_963512945.1	M.morganii_ATCC25830	98.3927	M.morganii
GCA_963510555.1	M.morganii_ATCC25830	98.9648	M.morganii
GCA_959021005.1	M.morganii_ATCC25830	99.1325	M.morganii
GCA_949789215.1	M.sibonii_GER-8	98.7029	M.sibonii
GCA_949482955.1	M.morganii_ATCC25830	98.937	M.morganii
GCA_947364495.1	M.morganii_ATCC25830	98.4736	M.morganii
GCA_947072575.1	M.kristinii_GCA_001676055.1	95.9164	M.kristinii
GCA_946480745.1	M.morganii_ATCC25830	98.8298	M.morganii
GCA_946480415.1	M.morganii_ATCC25830	96.505	M.morganii
GCA_937930595.1	M.chanii_GCA_000633515.1	96.2098	M.chanii
GCA_937924875.1	M.morganii_ATCC25830	98.3659	M.morganii
GCA_934277995.1	M.morganii_ATCC25830	96.9738	M.morganii
GCA_905208645.1	M.chanii_GCA_000633515.1	96.4137	M.chanii
GCA_905196645.1	M.morganii_ATCC25830	98.9055	M.morganii
GCA_902461505.1	M.chanii_GCA_000633515.1	95.7148	M.chanii
GCA_902387845.1	M.morganii_ATCC25830	99.7903	M.morganii
GCA_902387785.1	M.sibonii_GER-8	98.7795	M.sibonii
GCA_900635025.1	M.morganii_ATCC25830	98.7994	M.morganii
GCA_900546045.1	M.chanii_GCA_000633515.1	95.8094	M.chanii
GCA_900478755.1	M.morganii_ATCC25830	99.7903	M.morganii
GCA_900453195.1	M.morganii_ATCC25830	98.4558	M.morganii
GCA_900453165.1	M.morganii_ATCC25830	98.9972	M.morganii
GCA_900453145.1	M.sibonii_GER-8	98.5998	M.sibonii
GCA_900453135.1	M.morganii_ATCC25830	99.9842	M.morganii
GCA_900142745.1	M.morganii_ATCC25830	95.4915	M.morganii
GCA_040212725.1	M.morganii_ATCC25830	96.8432	M.morganii
GCA_040140365.1	M.chanii_GCA_000633515.1	96.1238	M.chanii
GCA_040139905.1	M.morganii_ATCC25830	98.4312	M.morganii
GCA_040139885.1	M.morganii_ATCC25830	98.8182	M.morganii
GCA_040139665.1	M.sibonii_GER-8	97.6418	M.sibonii
GCA_040139565.1	M.morganii_ATCC25830	99.7872	M.morganii
GCA_040139525.1	M.morganii_ATCC25830	95.4367	M.morganii
GCA_040139505.1	M.morganii_ATCC25830	95.3481	M.morganii
GCA_040139405.1	M.morganii_ATCC25830	98.8223	M.morganii
GCA_040139245.1	M.sibonii_GER-8	97.6347	M.sibonii
GCA_040139005.1	M.sibonii_GER-8	98.8085	M.sibonii
GCA_040138615.1	M.morganii_ATCC25830	97.2357	M.morganii
GCA_040137305.1	M.morganii_ATCC25830	98.4243	M.morganii
GCA_040012375.1	M.morganii_ATCC25830	99.7918	M.morganii
GCA_040011915.1	M.morganii_ATCC25830	99.6527	M.morganii
GCA_039813485.1	M.morganii_ATCC25830	99.1806	M.morganii
GCA_039523655.1	M.psychrotolerans_DSM17886	99.9611	M.psychrotolerans
GCA_039513255.1	M.morganii_ATCC25830	99.8299	M.morganii
GCA_039105095.1	M.morganii_ATCC25830	98.3497	M.morganii
GCA_039105085.1	M.morganii_ATCC25830	98.3674	M.morganii
GCA_039105065.1	M.morganii_ATCC25830	98.3695	M.morganii
GCA_039105015.1	M.morganii_ATCC25830	98.3749	M.morganii
GCA_039104995.1	M.morganii_ATCC25830	98.3542	M.morganii
GCA_039104975.1	M.morganii_ATCC25830	95.6229	M.morganii
GCA_039104945.1	M.morganii_ATCC25830	98.3959	M.morganii
GCA_039104915.1	M.morganii_ATCC25830	98.4169	M.morganii
GCA_039104875.1	M.morganii_ATCC25830	98.4153	M.morganii
GCA_039104845.1	M.morganii_ATCC25830	98.3827	M.morganii
GCA_039104815.1	M.morganii_ATCC25830	98.3859	M.morganii
GCA_039104785.1	M.morganii_ATCC25830	96.9618	M.morganii
GCA_039104745.1	M.morganii_ATCC25830	98.3975	M.morganii
GCA_039104715.1	M.morganii_ATCC25830	95.5763	M.morganii
GCA_039104695.1	M.morganii_ATCC25830	98.3844	M.morganii
GCA_039104645.1	M.morganii_ATCC25830	98.3933	M.morganii
GCA_039104615.1	M.morganii_ATCC25830	98.4261	M.morganii
GCA_039104565.1	M.morganii_ATCC25830	98.4204	M.morganii
GCA_039104505.1	M.morganii_ATCC25830	98.3668	M.morganii
GCA_039104455.1	M.morganii_ATCC25830	97.0266	M.morganii
GCA_039104425.1	M.morganii_ATCC25830	98.4985	M.morganii
GCA_039104395.1	M.morganii_ATCC25830	98.3893	M.morganii
GCA_039104365.1	M.morganii_ATCC25830	98.4199	M.morganii
GCA_039104325.1	M.morganii_ATCC25830	98.4593	M.morganii
GCA_039104295.1	M.morganii_ATCC25830	98.506	M.morganii
GCA_039104275.1	M.morganii_ATCC25830	98.4313	M.morganii
GCA_039104255.1	M.morganii_ATCC25830	98.4353	M.morganii
GCA_039104195.1	M.morganii_ATCC25830	99.8659	M.morganii
GCA_039104145.1	M.morganii_ATCC25830	98.5172	M.morganii
GCA_039104075.1	M.morganii_ATCC25830	98.3223	M.morganii
GCA_039104025.1	M.morganii_ATCC25830	98.4852	M.morganii
GCA_039103995.1	M.morganii_ATCC25830	98.4922	M.morganii
GCA_039103955.1	M.morganii_ATCC25830	98.5422	M.morganii
GCA_039103905.1	M.morganii_ATCC25830	98.4053	M.morganii
GCA_039103835.1	M.chanii_GCA_000633515.1	96.2175	M.chanii
GCA_039103745.1	M.morganii_ATCC25830	98.5434	M.morganii
GCA_039103735.1	M.morganii_ATCC25830	98.4346	M.morganii
GCA_039103725.1	M.morganii_ATCC25830	99.8466	M.morganii
GCA_039103655.1	M.morganii_ATCC25830	98.5359	M.morganii
GCA_039103625.1	M.morganii_ATCC25830	98.4288	M.morganii
GCA_039103515.1	M.morganii_ATCC25830	98.5072	M.morganii
GCA_039103475.1	M.morganii_ATCC25830	98.4682	M.morganii
GCA_039103445.1	M.morganii_ATCC25830	98.4701	M.morganii
GCA_039103405.1	M.morganii_ATCC25830	98.401	M.morganii
GCA_039103395.1	M.morganii_ATCC25830	98.2981	M.morganii
GCA_039103305.1	M.morganii_ATCC25830	98.59	M.morganii
GCA_039103265.1	M.morganii_ATCC25830	98.4164	M.morganii
GCA_039103215.1	M.morganii_ATCC25830	98.4825	M.morganii
GCA_039103185.1	M.morganii_ATCC25830	98.4417	M.morganii
GCA_039103155.1	M.morganii_ATCC25830	99.6813	M.morganii
GCA_039103125.1	M.morganii_ATCC25830	96.61	M.morganii
GCA_039103095.1	M.morganii_ATCC25830	98.4352	M.morganii
GCA_039103025.1	M.morganii_ATCC25830	98.4397	M.morganii
GCA_039103015.1	M.morganii_ATCC25830	98.3772	M.morganii
GCA_039102985.1	M.morganii_ATCC25830	98.4069	M.morganii
GCA_039102935.1	M.morganii_ATCC25830	99.7343	M.morganii
GCA_039102865.1	M.morganii_ATCC25830	98.4879	M.morganii
GCA_039102775.1	M.morganii_ATCC25830	98.4353	M.morganii
GCA_039102745.1	M.morganii_ATCC25830	98.8794	M.morganii
GCA_039102705.1	M.morganii_ATCC25830	98.4365	M.morganii
GCA_039102675.1	M.morganii_ATCC25830	98.5623	M.morganii
GCA_039102655.1	M.sibonii_GER-8	98.5914	M.sibonii
GCA_039102585.1	M.morganii_ATCC25830	99.1732	M.morganii
GCA_039102495.1	M.sibonii_GER-8	97.7857	M.sibonii
GCA_039102435.1	M.morganii_ATCC25830	95.6834	M.morganii
GCA_039102365.1	M.morganii_ATCC25830	98.4757	M.morganii
GCA_039102355.1	M.morganii_ATCC25830	98.4079	M.morganii
GCA_039102305.1	M.morganii_ATCC25830	98.405	M.morganii
GCA_039102265.1	M.morganii_ATCC25830	98.4066	M.morganii
GCA_039102185.1	M.morganii_ATCC25830	97.0229	M.morganii
GCA_039102155.1	M.morganii_ATCC25830	98.4464	M.morganii
GCA_039102085.1	M.morganii_ATCC25830	98.3961	M.morganii
GCA_039102065.1	M.morganii_ATCC25830	98.3671	M.morganii
GCA_039102005.1	M.morganii_ATCC25830	98.4695	M.morganii
GCA_039101925.1	M.morganii_ATCC25830	98.4016	M.morganii
GCA_039101875.1	M.morganii_ATCC25830	99.7153	M.morganii
GCA_039101835.1	M.morganii_ATCC25830	99.1391	M.morganii
GCA_039101765.1	M.morganii_ATCC25830	99.7917	M.morganii
GCA_039101715.1	M.morganii_ATCC25830	98.4749	M.morganii
GCA_039101655.1	M.morganii_ATCC25830	99.0284	M.morganii
GCA_039101615.1	M.morganii_ATCC25830	99.7584	M.morganii
GCA_039101585.1	M.morganii_ATCC25830	98.986	M.morganii
GCA_039101545.1	M.morganii_ATCC25830	98.4164	M.morganii
GCA_039101485.1	M.morganii_ATCC25830	98.4112	M.morganii
GCA_039101425.1	M.sibonii_GER-8	98.7114	M.sibonii
GCA_039101355.1	M.morganii_ATCC25830	98.8276	M.morganii
GCA_039101325.1	M.morganii_ATCC25830	98.4411	M.morganii
GCA_039101295.1	M.morganii_ATCC25830	98.4764	M.morganii
GCA_039101235.1	M.morganii_ATCC25830	98.3521	M.morganii
GCA_039101205.1	M.morganii_ATCC25830	99.8078	M.morganii
GCA_039101005.1	M.morganii_ATCC25830	95.743	M.morganii
GCA_039100945.1	M.sibonii_GER-8	98.8022	M.sibonii
GCA_039100905.1	M.morganii_ATCC25830	97.1629	M.morganii
GCA_039100885.1	M.morganii_ATCC25830	98.4742	M.morganii
GCA_039100855.1	M.morganii_ATCC25830	98.7154	M.morganii
GCA_039100825.1	M.morganii_ATCC25830	98.7183	M.morganii
GCA_039100725.1	M.morganii_ATCC25830	99.7945	M.morganii
GCA_039100685.1	M.morganii_ATCC25830	98.3197	M.morganii
GCA_039100625.1	M.morganii_ATCC25830	98.4058	M.morganii
GCA_039100585.1	M.morganii_ATCC25830	98.3795	M.morganii
GCA_039100535.1	M.morganii_ATCC25830	98.689	M.morganii
GCA_039100475.1	M.morganii_ATCC25830	99.7672	M.morganii
GCA_039100445.1	M.morganii_ATCC25830	98.5415	M.morganii
GCA_039100405.1	M.morganii_ATCC25830	98.513	M.morganii
GCA_039100335.1	M.sibonii_GER-8	97.8412	M.sibonii
GCA_039100305.1	M.morganii_ATCC25830	98.9482	M.morganii
GCA_039100215.1	M.morganii_ATCC25830	98.515	M.morganii
GCA_039100155.1	M.morganii_ATCC25830	98.5368	M.morganii
GCA_039100115.1	M.morganii_ATCC25830	97.0084	M.morganii
GCA_039100055.1	M.morganii_ATCC25830	99.0197	M.morganii
GCA_039100015.1	M.sibonii_GER-8	98.7469	M.sibonii
GCA_039099955.1	M.morganii_ATCC25830	99.7874	M.morganii
GCA_039099855.1	M.morganii_ATCC25830	98.7205	M.morganii
GCA_039099825.1	M.morganii_ATCC25830	98.5167	M.morganii
GCA_039099795.1	M.morganii_ATCC25830	98.5438	M.morganii
GCA_039099735.1	M.sibonii_GER-8	98.7924	M.sibonii
GCA_039099635.1	M.morganii_ATCC25830	98.5893	M.morganii
GCA_039099565.1	M.morganii_ATCC25830	99.7051	M.morganii
GCA_039099525.1	M.morganii_ATCC25830	98.5174	M.morganii
GCA_039099485.1	M.morganii_ATCC25830	98.49	M.morganii
GCA_039099365.1	M.sibonii_GER-8	99.9855	M.sibonii
GCA_039099335.1	M.sibonii_GER-8	99.9901	M.sibonii
GCA_039099315.1	M.sibonii_GER-8	100	M.sibonii
GCA_039099265.1	M.morganii_ATCC25830	98.4493	M.morganii
GCA_039099185.1	M.sibonii_GER-8	99.9766	M.sibonii
GCA_039099145.1	M.morganii_ATCC25830	98.5726	M.morganii
GCA_039099115.1	M.morganii_ATCC25830	98.5071	M.morganii
GCA_039099085.1	M.morganii_ATCC25830	96.9519	M.morganii
GCA_039099005.1	M.morganii_ATCC25830	99.162	M.morganii
GCA_039098965.1	M.morganii_ATCC25830	99.0776	M.morganii
GCA_039098935.1	M.morganii_ATCC25830	98.4582	M.morganii
GCA_039098835.1	M.morganii_ATCC25830	98.4525	M.morganii
GCA_039098805.1	M.morganii_ATCC25830	98.4722	M.morganii
GCA_039098715.1	M.morganii_ATCC25830	98.36	M.morganii
GCA_039098665.1	M.morganii_ATCC25830	98.503	M.morganii
GCA_039098595.1	M.morganii_ATCC25830	98.3966	M.morganii
GCA_039098545.1	M.sibonii_GER-8	99.9265	M.sibonii
GCA_039098485.1	M.morganii_ATCC25830	98.4636	M.morganii
GCA_039098465.1	M.morganii_ATCC25830	98.4578	M.morganii
GCA_039098425.1	M.morganii_ATCC25830	98.7574	M.morganii
GCA_039098365.1	M.morganii_ATCC25830	98.8859	M.morganii
GCA_039098305.1	M.morganii_ATCC25830	98.8102	M.morganii
GCA_039098255.1	M.morganii_ATCC25830	98.8679	M.morganii
GCA_039098205.1	M.morganii_ATCC25830	98.4539	M.morganii
GCA_039098195.1	M.morganii_ATCC25830	98.4298	M.morganii
GCA_039098105.1	M.morganii_ATCC25830	97.0754	M.morganii
GCA_039098045.1	M.morganii_ATCC25830	97.0005	M.morganii
GCA_039097995.1	M.morganii_ATCC25830	98.4505	M.morganii
GCA_039097965.1	M.morganii_ATCC25830	98.9884	M.morganii
GCA_039097935.1	M.morganii_ATCC25830	99.1574	M.morganii
GCA_039097885.1	M.morganii_ATCC25830	98.4118	M.morganii
GCA_039097815.1	M.morganii_ATCC25830	98.4287	M.morganii
GCA_039097795.1	M.morganii_ATCC25830	98.4509	M.morganii
GCA_039097765.1	M.morganii_ATCC25830	98.4462	M.morganii
GCA_039097725.1	M.chanii_GCA_000633515.1	96.1146	M.chanii
GCA_039097655.1	M.morganii_ATCC25830	98.396	M.morganii
GCA_039097575.1	M.morganii_ATCC25830	98.3925	M.morganii
GCA_039097555.1	M.morganii_ATCC25830	98.3367	M.morganii
GCA_039097525.1	M.morganii_ATCC25830	98.3989	M.morganii
GCA_039097495.1	M.morganii_ATCC25830	98.382	M.morganii
GCA_039097415.1	M.morganii_ATCC25830	98.4565	M.morganii
GCA_039097355.1	M.morganii_ATCC25830	98.3409	M.morganii
GCA_039097315.1	M.morganii_ATCC25830	98.3695	M.morganii
GCA_039097275.1	M.morganii_ATCC25830	98.352	M.morganii
GCA_039097205.1	M.morganii_ATCC25830	98.3039	M.morganii
GCA_039097155.1	M.morganii_ATCC25830	98.3817	M.morganii
GCA_039097085.1	M.morganii_ATCC25830	98.3568	M.morganii
GCA_039097045.1	M.morganii_ATCC25830	98.4668	M.morganii
GCA_039096875.1	M.morganii_ATCC25830	98.2998	M.morganii
GCA_039096795.1	M.morganii_ATCC25830	98.296	M.morganii
GCA_039096745.1	M.morganii_ATCC25830	98.3421	M.morganii
GCA_039096485.1	M.morganii_ATCC25830	98.3807	M.morganii
GCA_039096395.1	M.morganii_ATCC25830	98.359	M.morganii
GCA_039031235.1	M.morganii_ATCC25830	95.4652	M.morganii
GCA_038626195.1	M.sibonii_GER-8	97.6356	M.sibonii
GCA_038516315.1	M.morganii_ATCC25830	99.711	M.morganii
GCA_038516155.1	M.morganii_ATCC25830	98.6563	M.morganii
GCA_038449165.1	M.morganii_ATCC25830	98.9212	M.morganii
GCA_038406735.1	M.morganii_ATCC25830	96.9455	M.morganii
GCA_038406725.1	M.morganii_ATCC25830	96.551	M.morganii
GCA_038069925.1	M.morganii_ATCC25830	98.5592	M.morganii
GCA_038069865.1	M.morganii_ATCC25830	99.7422	M.morganii
GCA_038069795.1	M.morganii_ATCC25830	99.7366	M.morganii
GCA_038024815.1	M.morganii_ATCC25830	96.4008	M.morganii
GCA_038024805.1	M.morganii_ATCC25830	99.5789	M.morganii
GCA_038024795.1	M.morganii_ATCC25830	98.749	M.morganii
GCA_038024785.1	M.morganii_ATCC25830	98.618	M.morganii
GCA_038024775.1	M.morganii_ATCC25830	99.0167	M.morganii
GCA_038024765.1	M.morganii_ATCC25830	96.4726	M.morganii
GCA_037737495.1	M.morganii_ATCC25830	99.743	M.morganii
GCA_037482145.1	M.sibonii_GER-8	98.6188	M.sibonii
GCA_037209055.1	M.sibonii_GER-8	97.6145	M.sibonii
GCA_037167845.1	M.morganii_ATCC25830	96.8156	M.morganii
GCA_037167445.1	M.morganii_ATCC25830	95.6104	M.morganii
GCA_037167285.1	M.morganii_ATCC25830	99.0003	M.morganii
GCA_037107775.1	M.morganii_ATCC25830	96.9222	M.morganii
GCA_036873245.1	M.morganii_ATCC25830	99.7835	M.morganii
GCA_036763725.1	M.morganii_ATCC25830	98.6987	M.morganii
GCA_036763685.1	M.morganii_ATCC25830	98.3533	M.morganii
GCA_036723445.1	M.morganii_ATCC25830	98.4202	M.morganii
GCA_036693085.1	M.morganii_ATCC25830	95.6238	M.morganii
GCA_036669075.1	M.morganii_ATCC25830	98.7377	M.morganii
GCA_036669015.1	M.morganii_ATCC25830	98.7429	M.morganii
GCA_036641215.1	M.kristinii_GCA_001676055.1	95.9058	M.kristinii
GCA_036640595.1	M.kristinii_GCA_001676055.1	95.87	M.kristinii
GCA_036638955.1	M.kristinii_GCA_001676055.1	95.8358	M.kristinii
GCA_036637035.1	M.kristinii_GCA_001676055.1	95.8643	M.kristinii
GCA_036622895.1	M.morganii_ATCC25830	99.2512	M.morganii
GCA_036528555.1	M.morganii_ATCC25830	98.4069	M.morganii
GCA_036528535.1	M.morganii_ATCC25830	98.3966	M.morganii
GCA_036452195.1	M.morganii_ATCC25830	98.1569	M.morganii
GCA_036439395.1	M.morganii_ATCC25830	98.3677	M.morganii
GCA_036364505.1	M.morganii_ATCC25830	99.093	M.morganii
GCA_036058575.1	M.morganii_ATCC25830	99.0061	M.morganii
GCA_035922525.1	M.morganii_ATCC25830	98.6681	M.morganii
GCA_035600275.1	M.morganii_ATCC25830	96.9762	M.morganii
GCA_035383705.1	M.morganii_ATCC25830	96.5376	M.morganii
GCA_034682275.1	M.morganii_ATCC25830	99.0967	M.morganii
GCA_034682255.1	M.morganii_ATCC25830	99.139	M.morganii
GCA_034682215.1	M.morganii_ATCC25830	96.9809	M.morganii
GCA_034658535.1	M.morganii_ATCC25830	99.7206	M.morganii
GCA_034658515.1	M.morganii_ATCC25830	99.1778	M.morganii
GCA_034658495.1	M.morganii_ATCC25830	99.7568	M.morganii
GCA_034658475.1	M.morganii_ATCC25830	98.9386	M.morganii
GCA_034658455.1	M.morganii_ATCC25830	98.8744	M.morganii
GCA_034658435.1	M.morganii_ATCC25830	98.395	M.morganii
GCA_034658415.1	M.morganii_ATCC25830	98.3884	M.morganii
GCA_034658395.1	M.morganii_ATCC25830	98.8073	M.morganii
GCA_034658375.1	M.morganii_ATCC25830	98.8044	M.morganii
GCA_034658355.1	M.morganii_ATCC25830	99.1065	M.morganii
GCA_034658335.1	M.morganii_ATCC25830	98.4739	M.morganii
GCA_034658315.1	M.morganii_ATCC25830	97.0751	M.morganii
GCA_034658295.1	M.morganii_ATCC25830	99.6703	M.morganii
GCA_034658275.1	M.morganii_ATCC25830	98.7655	M.morganii
GCA_034658255.1	M.morganii_ATCC25830	98.8172	M.morganii
GCA_034658235.1	M.morganii_ATCC25830	98.4568	M.morganii
GCA_034658205.1	M.morganii_ATCC25830	98.4933	M.morganii
GCA_034658195.1	M.morganii_ATCC25830	98.4264	M.morganii
GCA_034658165.1	M.morganii_ATCC25830	99.1216	M.morganii
GCA_034658155.1	M.morganii_ATCC25830	99.0537	M.morganii
GCA_034658135.1	M.morganii_ATCC25830	98.5356	M.morganii
GCA_034658115.1	M.morganii_ATCC25830	98.4594	M.morganii
GCA_034658095.1	M.morganii_ATCC25830	98.8811	M.morganii
GCA_034658075.1	M.morganii_ATCC25830	99.0435	M.morganii
GCA_034658055.1	M.morganii_ATCC25830	98.8366	M.morganii
GCA_034658025.1	M.morganii_ATCC25830	97.0059	M.morganii
GCA_034657985.1	M.morganii_ATCC25830	99.6251	M.morganii
GCA_034657975.1	M.morganii_ATCC25830	98.8484	M.morganii
GCA_034657955.1	M.morganii_ATCC25830	99.6731	M.morganii
GCA_034657935.1	M.morganii_ATCC25830	98.3799	M.morganii
GCA_034657915.1	M.morganii_ATCC25830	98.4659	M.morganii
GCA_034657895.1	M.morganii_ATCC25830	97.15	M.morganii
GCA_034657875.1	M.morganii_ATCC25830	99.689	M.morganii
GCA_034657855.1	M.morganii_ATCC25830	99.1637	M.morganii
GCA_034657835.1	M.morganii_ATCC25830	98.7487	M.morganii
GCA_034657815.1	M.morganii_ATCC25830	98.9767	M.morganii
GCA_034657795.1	M.morganii_ATCC25830	98.9319	M.morganii
GCA_034657775.1	M.morganii_ATCC25830	98.8529	M.morganii
GCA_034657755.1	M.morganii_ATCC25830	98.7919	M.morganii
GCA_034657735.1	M.morganii_ATCC25830	98.6867	M.morganii
GCA_034657715.1	M.morganii_ATCC25830	98.7668	M.morganii
GCA_034657695.1	M.morganii_ATCC25830	99.7377	M.morganii
GCA_034657675.1	M.morganii_ATCC25830	98.7241	M.morganii
GCA_034657655.1	M.morganii_ATCC25830	98.6544	M.morganii
GCA_034657635.1	M.morganii_ATCC25830	98.7159	M.morganii
GCA_034657615.1	M.chanii_GCA_000633515.1	96.066	M.chanii
GCA_034657595.1	M.morganii_ATCC25830	98.8215	M.morganii
GCA_034657575.1	M.chanii_GCA_000633515.1	96.123	M.chanii
GCA_034657555.1	M.morganii_ATCC25830	95.6104	M.morganii
GCA_034657535.1	M.morganii_ATCC25830	98.8631	M.morganii
GCA_034657515.1	M.morganii_ATCC25830	98.7965	M.morganii
GCA_034657495.1	M.morganii_ATCC25830	98.428	M.morganii
GCA_034657475.1	M.morganii_ATCC25830	99.027	M.morganii
GCA_034657455.1	M.morganii_ATCC25830	98.8247	M.morganii
GCA_034657435.1	M.morganii_ATCC25830	98.4856	M.morganii
GCA_034657415.1	M.morganii_ATCC25830	99.7656	M.morganii
GCA_034657395.1	M.morganii_ATCC25830	98.7214	M.morganii
GCA_034657375.1	M.morganii_ATCC25830	99.7078	M.morganii
GCA_034657355.1	M.morganii_ATCC25830	98.4147	M.morganii
GCA_034657335.1	M.morganii_ATCC25830	98.8207	M.morganii
GCA_034657315.1	M.morganii_ATCC25830	99.6241	M.morganii
GCA_034657295.1	M.morganii_ATCC25830	99.1202	M.morganii
GCA_034657275.1	M.morganii_ATCC25830	99.1162	M.morganii
GCA_034657255.1	M.morganii_ATCC25830	99.1065	M.morganii
GCA_034657235.1	M.morganii_ATCC25830	98.5953	M.morganii
GCA_034657215.1	M.morganii_ATCC25830	98.4149	M.morganii
GCA_034657195.1	M.morganii_ATCC25830	95.5722	M.morganii
GCA_034657175.1	M.morganii_ATCC25830	98.865	M.morganii
GCA_034657155.1	M.morganii_ATCC25830	99.7674	M.morganii
GCA_034657135.1	M.morganii_ATCC25830	98.6912	M.morganii
GCA_034657115.1	M.morganii_ATCC25830	98.7324	M.morganii
GCA_034657095.1	M.morganii_ATCC25830	98.4628	M.morganii
GCA_034657075.1	M.morganii_ATCC25830	96.9372	M.morganii
GCA_034657055.1	M.morganii_ATCC25830	99.8339	M.morganii
GCA_034657035.1	M.morganii_ATCC25830	96.9466	M.morganii
GCA_034657015.1	M.morganii_ATCC25830	98.3839	M.morganii
GCA_034656995.1	M.sibonii_GER-8	98.7804	M.sibonii
GCA_034656975.1	M.morganii_ATCC25830	98.4049	M.morganii
GCA_034656955.1	M.morganii_ATCC25830	98.6273	M.morganii
GCA_034656935.1	M.morganii_ATCC25830	95.4573	M.morganii
GCA_034656915.1	M.morganii_ATCC25830	99.7719	M.morganii
GCA_034656895.1	M.sibonii_GER-8	97.6747	M.sibonii
GCA_034656875.1	M.morganii_ATCC25830	98.4344	M.morganii
GCA_034656855.1	M.morganii_ATCC25830	99.7222	M.morganii
GCA_034656835.1	M.morganii_ATCC25830	99.6226	M.morganii
GCA_034656815.1	M.morganii_ATCC25830	96.489	M.morganii
GCA_034656795.1	M.morganii_ATCC25830	98.4241	M.morganii
GCA_034656775.1	M.morganii_ATCC25830	98.4091	M.morganii
GCA_034656755.1	M.morganii_ATCC25830	96.4722	M.morganii
GCA_034656735.1	M.morganii_ATCC25830	98.7581	M.morganii
GCA_034656715.1	M.morganii_ATCC25830	98.4451	M.morganii
GCA_034656695.1	M.morganii_ATCC25830	98.8352	M.morganii
GCA_034656675.1	M.morganii_ATCC25830	99.6732	M.morganii
GCA_034656655.1	M.morganii_ATCC25830	98.857	M.morganii
GCA_034656635.1	M.morganii_ATCC25830	99.7598	M.morganii
GCA_034656615.1	M.morganii_ATCC25830	98.8445	M.morganii
GCA_034656595.1	M.morganii_ATCC25830	98.8881	M.morganii
GCA_034656575.1	M.morganii_ATCC25830	96.4347	M.morganii
GCA_034656555.1	M.morganii_ATCC25830	98.5077	M.morganii
GCA_034656535.1	M.morganii_ATCC25830	98.53	M.morganii
GCA_034656515.1	M.morganii_ATCC25830	98.7386	M.morganii
GCA_034656495.1	M.morganii_ATCC25830	98.816	M.morganii
GCA_034656475.1	M.morganii_ATCC25830	98.762	M.morganii
GCA_034656455.1	M.morganii_ATCC25830	98.4886	M.morganii
GCA_034656435.1	M.morganii_ATCC25830	97.1726	M.morganii
GCA_034656415.1	M.morganii_ATCC25830	98.304	M.morganii
GCA_034656395.1	M.morganii_ATCC25830	98.4504	M.morganii
GCA_034656375.1	M.morganii_ATCC25830	98.5411	M.morganii
GCA_034656355.1	M.morganii_ATCC25830	98.799	M.morganii
GCA_034656335.1	M.morganii_ATCC25830	98.4672	M.morganii
GCA_034656315.1	M.morganii_ATCC25830	98.9118	M.morganii
GCA_034656295.1	M.morganii_ATCC25830	97.082	M.morganii
GCA_034656245.1	M.morganii_ATCC25830	99.0459	M.morganii
GCA_034656235.1	M.morganii_ATCC25830	97.1495	M.morganii
GCA_034656215.1	M.sibonii_GER-8	98.7636	M.sibonii
GCA_034656195.1	M.morganii_ATCC25830	98.4918	M.morganii
GCA_034656175.1	M.morganii_ATCC25830	98.4193	M.morganii
GCA_034656155.1	M.morganii_ATCC25830	98.4191	M.morganii
GCA_034656135.1	M.sibonii_GER-8	98.7924	M.sibonii
GCA_034656115.1	M.morganii_ATCC25830	98.4142	M.morganii
GCA_034656095.1	M.morganii_ATCC25830	98.4343	M.morganii
GCA_034656075.1	M.morganii_ATCC25830	98.7685	M.morganii
GCA_034656055.1	M.morganii_ATCC25830	96.9186	M.morganii
GCA_034656025.1	M.morganii_ATCC25830	98.8989	M.morganii
GCA_034656015.1	M.morganii_ATCC25830	98.7287	M.morganii
GCA_034655995.1	M.morganii_ATCC25830	98.8611	M.morganii
GCA_034655975.1	M.morganii_ATCC25830	98.9835	M.morganii
GCA_034655955.1	M.morganii_ATCC25830	97.2797	M.morganii
GCA_034655935.1	M.morganii_ATCC25830	98.7975	M.morganii
GCA_034655905.1	M.morganii_ATCC25830	98.9836	M.morganii
GCA_034655895.1	M.morganii_ATCC25830	98.4135	M.morganii
GCA_034655875.1	M.morganii_ATCC25830	98.5245	M.morganii
GCA_034655855.1	M.morganii_ATCC25830	99.0798	M.morganii
GCA_034655835.1	M.morganii_ATCC25830	98.877	M.morganii
GCA_034655815.1	M.morganii_ATCC25830	98.5834	M.morganii
GCA_034655795.1	M.sibonii_GER-8	99.5547	M.sibonii
GCA_034655775.1	M.morganii_ATCC25830	98.4806	M.morganii
GCA_034655755.1	M.morganii_ATCC25830	98.7618	M.morganii
GCA_034655735.1	M.morganii_ATCC25830	98.4306	M.morganii
GCA_034655715.1	M.morganii_ATCC25830	96.6024	M.morganii
GCA_034655695.1	M.morganii_ATCC25830	98.5578	M.morganii
GCA_034655675.1	M.morganii_ATCC25830	98.9344	M.morganii
GCA_034655655.1	M.morganii_ATCC25830	99.6636	M.morganii
GCA_034655635.1	M.morganii_ATCC25830	98.4594	M.morganii
GCA_034655615.1	M.morganii_ATCC25830	98.5747	M.morganii
GCA_034655595.1	M.morganii_ATCC25830	99.7395	M.morganii
GCA_034655575.1	M.morganii_ATCC25830	99.8111	M.morganii
GCA_034655555.1	M.morganii_ATCC25830	98.6563	M.morganii
GCA_034655535.1	M.morganii_ATCC25830	98.4918	M.morganii
GCA_034655515.1	M.morganii_ATCC25830	98.6462	M.morganii
GCA_034655495.1	M.morganii_ATCC25830	98.8041	M.morganii
GCA_034655475.1	M.morganii_ATCC25830	99.0547	M.morganii
GCA_034655455.1	M.morganii_ATCC25830	99.6875	M.morganii
GCA_034655435.1	M.morganii_ATCC25830	98.8017	M.morganii
GCA_034655415.1	M.sibonii_GER-8	97.912	M.sibonii
GCA_034655395.1	M.sibonii_GER-8	98.8022	M.sibonii
GCA_034655375.1	M.morganii_ATCC25830	99.6791	M.morganii
GCA_034655355.1	M.morganii_ATCC25830	98.7079	M.morganii
GCA_034655335.1	M.morganii_ATCC25830	99.649	M.morganii
GCA_034655315.1	M.morganii_ATCC25830	98.6053	M.morganii
GCA_034655295.1	M.morganii_ATCC25830	98.7328	M.morganii
GCA_034655275.1	M.morganii_ATCC25830	98.4515	M.morganii
GCA_034655255.1	M.morganii_ATCC25830	98.8226	M.morganii
GCA_034655235.1	M.morganii_ATCC25830	98.782	M.morganii
GCA_034655215.1	M.sibonii_GER-8	98.7623	M.sibonii
GCA_034655195.1	M.morganii_ATCC25830	99.0481	M.morganii
GCA_034655175.1	M.morganii_ATCC25830	98.9431	M.morganii
GCA_034655155.1	M.sibonii_GER-8	98.7711	M.sibonii
GCA_034655125.1	M.morganii_ATCC25830	98.6814	M.morganii
GCA_034655115.1	M.morganii_ATCC25830	97.1139	M.morganii
GCA_034655095.1	M.morganii_ATCC25830	96.8642	M.morganii
GCA_034655065.1	M.morganii_ATCC25830	98.538	M.morganii
GCA_034655055.1	M.morganii_ATCC25830	98.8585	M.morganii
GCA_034655035.1	M.morganii_ATCC25830	98.5241	M.morganii
GCA_034655015.1	M.morganii_ATCC25830	99.8249	M.morganii
GCA_034654995.1	M.morganii_ATCC25830	98.8836	M.morganii
GCA_034654975.1	M.chanii_GCA_000633515.1	95.9831	M.chanii
GCA_034654955.1	M.morganii_ATCC25830	98.5624	M.morganii
GCA_034654935.1	M.morganii_ATCC25830	99.1928	M.morganii
GCA_034654915.1	M.morganii_ATCC25830	99.7975	M.morganii
GCA_034654895.1	M.morganii_ATCC25830	98.4989	M.morganii
GCA_034654875.1	M.morganii_ATCC25830	98.9791	M.morganii
GCA_034654855.1	M.morganii_ATCC25830	98.325	M.morganii
GCA_034654835.1	M.morganii_ATCC25830	98.9775	M.morganii
GCA_034654815.1	M.morganii_ATCC25830	98.8822	M.morganii
GCA_034654795.1	M.morganii_ATCC25830	98.6687	M.morganii
GCA_034654775.1	M.morganii_ATCC25830	96.887	M.morganii
GCA_034654755.1	M.sibonii_GER-8	98.6431	M.sibonii
GCA_034654735.1	M.morganii_ATCC25830	98.356	M.morganii
GCA_034654715.1	M.morganii_ATCC25830	98.4421	M.morganii
GCA_034654695.1	M.morganii_ATCC25830	98.4362	M.morganii
GCA_034654675.1	M.morganii_ATCC25830	98.733	M.morganii
GCA_034654655.1	M.morganii_ATCC25830	98.4389	M.morganii
GCA_034654635.1	M.morganii_ATCC25830	98.4228	M.morganii
GCA_034654615.1	M.morganii_ATCC25830	96.9786	M.morganii
GCA_034654595.1	M.morganii_ATCC25830	98.8295	M.morganii
GCA_034654575.1	M.morganii_ATCC25830	98.3972	M.morganii
GCA_034654555.1	M.morganii_ATCC25830	97.1906	M.morganii
GCA_034654535.1	M.morganii_ATCC25830	96.9867	M.morganii
GCA_034654515.1	M.morganii_ATCC25830	99.7623	M.morganii
GCA_034654495.1	M.morganii_ATCC25830	98.7079	M.morganii
GCA_034654475.1	M.morganii_ATCC25830	98.7523	M.morganii
GCA_034654455.1	M.morganii_ATCC25830	99.0636	M.morganii
GCA_034654435.1	M.morganii_ATCC25830	98.6306	M.morganii
GCA_034654415.1	M.morganii_ATCC25830	98.3983	M.morganii
GCA_034654395.1	M.morganii_ATCC25830	99.0697	M.morganii
GCA_034566955.1	M.morganii_ATCC25830	98.7056	M.morganii
GCA_034424335.1	M.morganii_ATCC25830	98.8453	M.morganii
GCA_034258555.1	M.morganii_ATCC25830	99.6027	M.morganii
GCA_034129885.1	M.morganii_ATCC25830	98.3361	M.morganii
GCA_033947325.1	M.morganii_ATCC25830	98.8493	M.morganii
GCA_033870535.1	M.morganii_ATCC25830	96.5209	M.morganii
GCA_033865335.1	M.morganii_ATCC25830	99.0835	M.morganii
GCA_033864205.1	M.morganii_ATCC25830	99.0864	M.morganii
GCA_033863235.1	M.sibonii_GER-8	98.8175	M.sibonii
GCA_033863155.1	M.chanii_GCA_000633515.1	96.1861	M.chanii
GCA_033862915.1	M.morganii_ATCC25830	99.1427	M.morganii
GCA_033837545.1	M.morganii_ATCC25830	98.4414	M.morganii
GCA_033836805.1	M.morganii_ATCC25830	98.675	M.morganii
GCA_033835745.1	M.morganii_ATCC25830	98.3977	M.morganii
GCA_033834685.1	M.morganii_ATCC25830	96.4739	M.morganii
GCA_033834145.1	M.morganii_ATCC25830	96.8719	M.morganii
GCA_033834045.1	M.morganii_ATCC25830	98.9145	M.morganii
GCA_033834005.1	M.morganii_ATCC25830	98.8473	M.morganii
GCA_033833985.1	M.morganii_ATCC25830	98.8073	M.morganii
GCA_033833805.1	M.morganii_ATCC25830	98.3586	M.morganii
GCA_033833725.1	M.morganii_ATCC25830	98.6841	M.morganii
GCA_033830225.1	M.morganii_ATCC25830	98.6102	M.morganii
GCA_033830205.1	M.morganii_ATCC25830	98.8528	M.morganii
GCA_033830165.1	M.morganii_ATCC25830	98.8753	M.morganii
GCA_033725695.1	M.morganii_ATCC25830	99.8041	M.morganii
GCA_033552105.1	M.morganii_ATCC25830	99.7442	M.morganii
GCA_033552095.1	M.morganii_ATCC25830	97.3417	M.morganii
GCA_033552015.1	M.morganii_ATCC25830	96.7981	M.morganii
GCA_033551995.1	M.morganii_ATCC25830	96.7508	M.morganii
GCA_033445885.1	M.morganii_ATCC25830	98.8621	M.morganii
GCA_033131675.2	M.morganii_ATCC25830	96.6333	M.morganii
GCA_032992765.1	M.chanii_GCA_000633515.1	96.1467	M.chanii
GCA_032989665.1	M.sibonii_GER-8	97.2459	M.sibonii
GCA_032989545.1	M.sibonii_GER-8	97.2226	M.sibonii
GCA_032988625.1	M.morganii_ATCC25830	98.3934	M.morganii
GCA_032973465.1	M.morganii_ATCC25830	98.4027	M.morganii
GCA_032742215.1	M.morganii_ATCC25830	98.4091	M.morganii
GCA_032737625.1	M.morganii_ATCC25830	98.3869	M.morganii
GCA_032704605.2	M.morganii_ATCC25830	98.2469	M.morganii
GCA_032671725.1	M.morganii_ATCC25830	98.4034	M.morganii
GCA_032627525.2	M.morganii_ATCC25830	98.3461	M.morganii
GCA_032504865.1	M.morganii_ATCC25830	99.0027	M.morganii
GCA_032504385.1	M.morganii_ATCC25830	99.0509	M.morganii
GCA_032504005.1	M.morganii_ATCC25830	99.0308	M.morganii
GCA_032482535.1	M.morganii_ATCC25830	99.1274	M.morganii
GCA_032471435.1	M.morganii_ATCC25830	99.1038	M.morganii
GCA_032471035.1	M.morganii_ATCC25830	99.0765	M.morganii
GCA_032440525.2	M.morganii_ATCC25830	98.8857	M.morganii
GCA_032248755.1	M.sibonii_GER-8	97.8319	M.sibonii
GCA_032235595.2	M.morganii_ATCC25830	98.6	M.morganii
GCA_032150105.1	M.morganii_ATCC25830	99.6927	M.morganii
GCA_031851815.1	M.morganii_ATCC25830	99.1197	M.morganii
GCA_031640555.2	M.morganii_ATCC25830	98.8868	M.morganii
GCA_031636435.2	M.morganii_ATCC25830	96.4272	M.morganii
GCA_031630375.1	M.morganii_ATCC25830	98.4442	M.morganii
GCA_031630335.1	M.morganii_ATCC25830	98.2472	M.morganii
GCA_031432375.1	M.morganii_ATCC25830	96.5692	M.morganii
GCA_031190015.1	M.morganii_ATCC25830	98.389	M.morganii
GCA_031169895.1	M.morganii_ATCC25830	98.7469	M.morganii
GCA_031169855.1	M.morganii_ATCC25830	99.72	M.morganii
GCA_031169835.1	M.morganii_ATCC25830	99.7403	M.morganii
GCA_031169815.1	M.morganii_ATCC25830	95.6507	M.morganii
GCA_031169755.1	M.morganii_ATCC25830	96.9144	M.morganii
GCA_031169715.1	M.morganii_ATCC25830	98.9244	M.morganii
GCA_031154945.1	M.morganii_ATCC25830	98.8738	M.morganii
GCA_031154925.1	M.morganii_ATCC25830	99.1207	M.morganii
GCA_031154905.1	M.morganii_ATCC25830	97.0314	M.morganii
GCA_031154885.1	M.morganii_ATCC25830	99.1141	M.morganii
GCA_031154865.1	M.morganii_ATCC25830	98.8115	M.morganii
GCA_031154845.1	M.morganii_ATCC25830	98.5067	M.morganii
GCA_031154765.1	M.morganii_ATCC25830	98.7606	M.morganii
GCA_031154625.1	M.morganii_ATCC25830	97.2138	M.morganii
GCA_031154325.1	M.morganii_ATCC25830	98.502	M.morganii
GCA_031154295.1	M.morganii_ATCC25830	97.1715	M.morganii
GCA_031154165.1	M.morganii_ATCC25830	98.4016	M.morganii
GCA_031154105.1	M.morganii_ATCC25830	97.1137	M.morganii
GCA_031153835.1	M.morganii_ATCC25830	99.1289	M.morganii
GCA_031153815.1	M.morganii_ATCC25830	98.4037	M.morganii
GCA_031152795.1	M.morganii_ATCC25830	98.7115	M.morganii
GCA_031152775.1	M.morganii_ATCC25830	98.8735	M.morganii
GCA_031145865.2	M.morganii_ATCC25830	99.7273	M.morganii
GCA_031144185.2	M.morganii_ATCC25830	98.88	M.morganii
GCA_031141965.1	M.morganii_ATCC25830	97.9249	M.morganii
GCA_031141565.2	M.sibonii_GER-8	98.7706	M.sibonii
GCA_031139475.2	M.morganii_ATCC25830	98.3646	M.morganii
GCA_031138975.2	M.morganii_ATCC25830	98.7919	M.morganii
GCA_031138415.2	M.morganii_ATCC25830	98.7919	M.morganii
GCA_031130565.1	M.morganii_ATCC25830	98.389	M.morganii
GCA_031115135.2	M.morganii_ATCC25830	99.032	M.morganii
GCA_031114395.2	M.chanii_GCA_000633515.1	96.0732	M.chanii
GCA_031113695.1	M.sibonii_GER-8	98.7963	M.sibonii
GCA_031112365.1	M.morganii_ATCC25830	98.9604	M.morganii
GCA_031110465.2	M.morganii_ATCC25830	98.8443	M.morganii
GCA_031105285.2	M.morganii_ATCC25830	98.5106	M.morganii
GCA_031105085.2	M.morganii_ATCC25830	98.4529	M.morganii
GCA_031105065.2	M.morganii_ATCC25830	98.6907	M.morganii
GCA_031105045.2	M.morganii_ATCC25830	96.9081	M.morganii
GCA_031105005.2	M.morganii_ATCC25830	97.0262	M.morganii
GCA_031104945.2	M.morganii_ATCC25830	98.7542	M.morganii
GCA_031104885.2	M.morganii_ATCC25830	99.0242	M.morganii
GCA_030928245.1	M.morganii_ATCC25830	98.7342	M.morganii
GCA_030920985.1	M.morganii_ATCC25830	98.4042	M.morganii
GCA_030919585.1	M.morganii_ATCC25830	98.5816	M.morganii
GCA_030918685.1	M.morganii_ATCC25830	98.807	M.morganii
GCA_030883385.1	M.morganii_ATCC25830	98.9008	M.morganii
GCA_030879925.1	M.morganii_ATCC25830	99.6739	M.morganii
GCA_030873945.1	M.morganii_ATCC25830	98.904	M.morganii
GCA_030818265.1	M.morganii_ATCC25830	97.0557	M.morganii
GCA_030813975.1	M.morganii_ATCC25830	99.5835	M.morganii
GCA_030813675.1	M.morganii_ATCC25830	99.8315	M.morganii
GCA_030797205.1	M.morganii_ATCC25830	99.1394	M.morganii
GCA_030796805.1	M.morganii_ATCC25830	99.1389	M.morganii
GCA_030796665.1	M.morganii_ATCC25830	98.763	M.morganii
GCA_030795285.1	M.morganii_ATCC25830	98.4662	M.morganii
GCA_030795185.1	M.sibonii_GER-8	98.9028	M.sibonii
GCA_030793465.1	M.morganii_ATCC25830	98.8881	M.morganii
GCA_030793305.1	M.morganii_ATCC25830	98.6776	M.morganii
GCA_030789925.1	M.morganii_ATCC25830	98.5077	M.morganii
GCA_030719545.1	M.morganii_ATCC25830	97.0137	M.morganii
GCA_030719505.1	M.morganii_ATCC25830	97.2599	M.morganii
GCA_030719485.1	M.morganii_ATCC25830	99.7836	M.morganii
GCA_030580735.1	M.morganii_ATCC25830	99.7601	M.morganii
GCA_030411305.1	M.morganii_ATCC25830	98.3007	M.morganii
GCA_030379305.1	M.sibonii_GER-8	98.6809	M.sibonii
GCA_030370735.1	M.morganii_ATCC25830	96.8576	M.morganii
GCA_030177045.1	M.morganii_ATCC25830	99.8056	M.morganii
GCA_030164825.1	M.morganii_ATCC25830	99.7025	M.morganii
GCA_030151625.1	M.morganii_ATCC25830	96.2831	M.morganii
GCA_030127185.1	M.morganii_ATCC25830	98.4644	M.morganii
GCA_030056175.1	M.morganii_ATCC25830	99.1439	M.morganii
GCA_029888885.1	M.morganii_ATCC25830	99.1627	M.morganii
GCA_029886085.1	M.morganii_ATCC25830	98.6008	M.morganii
GCA_029885385.1	M.morganii_ATCC25830	99.0854	M.morganii
GCA_029835375.1	M.chanii_GCA_000633515.1	96.0585	M.chanii
GCA_029735795.1	M.morganii_ATCC25830	96.5319	M.morganii
GCA_029587195.3	M.morganii_ATCC25830	98.8392	M.morganii
GCA_029492265.1	M.morganii_ATCC25830	98.3818	M.morganii
GCA_029383145.1	M.morganii_ATCC25830	98.9419	M.morganii
GCA_029323375.1	M.morganii_ATCC25830	99.0983	M.morganii
GCA_029237325.1	M.sibonii_GER-8	98.8204	M.sibonii
GCA_028867915.1	M.morganii_ATCC25830	99.1025	M.morganii
GCA_028748085.1	M.chanii_GCA_000633515.1	95.8369	M.chanii
GCA_028638575.3	M.sibonii_GER-8	98.6908	M.sibonii
GCA_028620515.1	M.sibonii_GER-8	98.789	M.sibonii
GCA_028546535.3	M.morganii_ATCC25830	98.4128	M.morganii
GCA_028461745.1	M.morganii_ATCC25830	98.7419	M.morganii
GCA_028394545.3	M.morganii_ATCC25830	95.6561	M.morganii
GCA_028367355.3	M.morganii_ATCC25830	98.4008	M.morganii
GCA_028175235.3	M.morganii_ATCC25830	95.5183	M.morganii
GCA_028173445.1	M.sibonii_GER-8	98.7564	M.sibonii
GCA_028172445.1	M.sibonii_GER-8	98.8411	M.sibonii
GCA_028061075.3	M.morganii_ATCC25830	99.6601	M.morganii
GCA_028061055.3	M.morganii_ATCC25830	99.6854	M.morganii
GCA_027727445.1	M.chanii_GCA_000633515.1	95.9686	M.chanii
GCA_027727095.1	M.chanii_GCA_000633515.1	98.448	M.chanii
GCA_027727055.1	M.chanii_GCA_000633515.1	96.0119	M.chanii
GCA_027727015.1	M.sibonii_GER-8	97.8321	M.sibonii
GCA_026627725.1	M.sibonii_GER-8	98.6743	M.sibonii
GCA_026361035.1	M.morganii_ATCC25830	98.3503	M.morganii
GCA_026355635.1	M.morganii_ATCC25830	98.4371	M.morganii
GCA_026355075.1	M.morganii_ATCC25830	98.8052	M.morganii
GCA_026354295.1	M.morganii_ATCC25830	98.4243	M.morganii
GCA_026354235.1	M.morganii_ATCC25830	95.7886	M.morganii
GCA_026354195.1	M.morganii_ATCC25830	98.4244	M.morganii
GCA_026354155.1	M.morganii_ATCC25830	98.4364	M.morganii
GCA_026350955.1	M.morganii_ATCC25830	98.4115	M.morganii
GCA_026348615.1	M.morganii_ATCC25830	98.6968	M.morganii
GCA_026348575.1	M.morganii_ATCC25830	98.4234	M.morganii
GCA_026345655.1	M.morganii_ATCC25830	98.9102	M.morganii
GCA_026345335.1	M.morganii_ATCC25830	98.7408	M.morganii
GCA_026341575.1	M.morganii_ATCC25830	98.7627	M.morganii
GCA_026336935.1	M.sibonii_GER-8	98.7656	M.sibonii
GCA_026335835.1	M.morganii_ATCC25830	99.2136	M.morganii
GCA_026334595.1	M.morganii_ATCC25830	98.5922	M.morganii
GCA_026334495.1	M.morganii_ATCC25830	98.5928	M.morganii
GCA_026334155.1	M.morganii_ATCC25830	99.22	M.morganii
GCA_026331375.1	M.morganii_ATCC25830	98.6826	M.morganii
GCA_026330455.1	M.morganii_ATCC25830	98.7308	M.morganii
GCA_026328575.1	M.morganii_ATCC25830	96.9604	M.morganii
GCA_026327935.1	M.morganii_ATCC25830	98.9379	M.morganii
GCA_026326015.1	M.morganii_ATCC25830	98.6523	M.morganii
GCA_026323455.1	M.morganii_ATCC25830	96.9017	M.morganii
GCA_026321135.1	M.sibonii_GER-8	98.7656	M.sibonii
GCA_026319995.1	M.morganii_ATCC25830	98.517	M.morganii
GCA_026318085.1	M.morganii_ATCC25830	98.6825	M.morganii
GCA_026312635.1	M.morganii_ATCC25830	99.7503	M.morganii
GCA_026310935.1	M.morganii_ATCC25830	98.9393	M.morganii
GCA_026310035.1	M.morganii_ATCC25830	98.9032	M.morganii
GCA_026303415.1	M.morganii_ATCC25830	99.8737	M.morganii
GCA_026298995.1	M.morganii_ATCC25830	98.3566	M.morganii
GCA_026298875.1	M.morganii_ATCC25830	98.7889	M.morganii
GCA_026229025.1	M.morganii_ATCC25830	98.714	M.morganii
GCA_026009495.1	M.sibonii_GER-8	98.6809	M.sibonii
GCA_025987845.1	M.morganii_ATCC25830	98.452	M.morganii
GCA_025982565.1	M.morganii_ATCC25830	99.0057	M.morganii
GCA_025980565.1	M.morganii_ATCC25830	98.5432	M.morganii
GCA_025979545.1	M.morganii_ATCC25830	98.4275	M.morganii
GCA_025979525.1	M.sibonii_GER-8	98.7794	M.sibonii
GCA_025979505.1	M.morganii_ATCC25830	98.5753	M.morganii
GCA_025979485.1	M.morganii_ATCC25830	98.419	M.morganii
GCA_025979465.1	M.morganii_ATCC25830	98.6642	M.morganii
GCA_025979425.1	M.morganii_ATCC25830	98.4	M.morganii
GCA_025979405.1	M.morganii_ATCC25830	98.6741	M.morganii
GCA_025979385.1	M.morganii_ATCC25830	97.0581	M.morganii
GCA_025979365.1	M.morganii_ATCC25830	99.0849	M.morganii
GCA_025979345.1	M.morganii_ATCC25830	98.7141	M.morganii
GCA_025979305.1	M.morganii_ATCC25830	98.723	M.morganii
GCA_025979245.1	M.morganii_ATCC25830	97.1254	M.morganii
GCA_025974695.1	M.morganii_ATCC25830	96.9127	M.morganii
GCA_025974685.1	M.morganii_ATCC25830	97.0362	M.morganii
GCA_025972985.1	M.morganii_ATCC25830	96.8721	M.morganii
GCA_025972945.1	M.morganii_ATCC25830	99.0625	M.morganii
GCA_025972885.1	M.morganii_ATCC25830	98.6034	M.morganii
GCA_025972085.1	M.morganii_ATCC25830	98.5501	M.morganii
GCA_025972055.1	M.morganii_ATCC25830	96.9275	M.morganii
GCA_025970865.1	M.morganii_ATCC25830	96.9775	M.morganii
GCA_025970845.1	M.morganii_ATCC25830	97.014	M.morganii
GCA_025969865.1	M.morganii_ATCC25830	97.1276	M.morganii
GCA_025969745.1	M.morganii_ATCC25830	98.6588	M.morganii
GCA_025969725.1	M.morganii_ATCC25830	96.4739	M.morganii
GCA_025969705.1	M.morganii_ATCC25830	98.5886	M.morganii
GCA_025969685.1	M.sibonii_GER-8	98.6997	M.sibonii
GCA_025969325.1	M.morganii_ATCC25830	97.04	M.morganii
GCA_025932355.3	M.morganii_ATCC25830	98.6469	M.morganii
GCA_025881565.1	M.morganii_ATCC25830	99.6783	M.morganii
GCA_025544815.1	M.morganii_ATCC25830	97.2915	M.morganii
GCA_025544775.1	M.morganii_ATCC25830	96.9393	M.morganii
GCA_025544695.1	M.chanii_GCA_000633515.1	96.2355	M.chanii
GCA_025536615.1	M.chanii_GCA_000633515.1	96.1982	M.chanii
GCA_025536375.1	M.chanii_GCA_000633515.1	96.2414	M.chanii
GCA_025536355.1	M.chanii_GCA_000633515.1	96.2486	M.chanii
GCA_025536335.1	M.chanii_GCA_000633515.1	96.2163	M.chanii
GCA_025536235.1	M.chanii_GCA_000633515.1	96.219	M.chanii
GCA_025398975.1	M.morganii_ATCC25830	99.0574	M.morganii
GCA_025176565.1	M.sibonii_GER-8	98.6781	M.sibonii
GCA_025175005.1	M.morganii_ATCC25830	96.3668	M.morganii
GCA_025149705.1	M.morganii_ATCC25830	98.4843	M.morganii
GCA_025035325.1	M.morganii_ATCC25830	99.0579	M.morganii
GCA_025028635.3	M.morganii_ATCC25830	99.7467	M.morganii
GCA_024917155.1	M.morganii_ATCC25830	98.6173	M.morganii
GCA_024803285.1	M.morganii_ATCC25830	98.7734	M.morganii
GCA_024164765.3	M.morganii_ATCC25830	99.7754	M.morganii
GCA_024164305.1	M.morganii_ATCC25830	99.7699	M.morganii
GCA_024107895.3	M.morganii_ATCC25830	96.486	M.morganii
GCA_023927595.1	M.morganii_ATCC25830	95.4687	M.morganii
GCA_023364375.1	M.morganii_ATCC25830	98.9183	M.morganii
GCA_023203295.3	M.morganii_ATCC25830	98.6826	M.morganii
GCA_023093055.3	M.morganii_ATCC25830	96.8408	M.morganii
GCA_023092905.3	M.morganii_ATCC25830	96.8466	M.morganii
GCA_023039915.1	M.morganii_ATCC25830	98.3546	M.morganii
GCA_022916215.3	M.sibonii_GER-8	97.8668	M.sibonii
GCA_022881995.3	M.morganii_ATCC25830	99.7495	M.morganii
GCA_022881735.3	M.morganii_ATCC25830	99.7179	M.morganii
GCA_022819185.1	M.morganii_ATCC25830	99.7297	M.morganii
GCA_022741325.1	M.morganii_ATCC25830	98.6497	M.morganii
GCA_022739455.1	M.morganii_ATCC25830	98.542	M.morganii
GCA_022416955.2	M.sibonii_GER-8	98.6913	M.sibonii
GCA_022389665.1	M.morganii_ATCC25830	98.3272	M.morganii
GCA_022369415.1	M.morganii_ATCC25830	98.5735	M.morganii
GCA_022162965.1	M.morganii_ATCC25830	98.4115	M.morganii
GCA_022109475.1	M.morganii_ATCC25830	98.4136	M.morganii
GCA_021810255.2	M.morganii_ATCC25830	98.659	M.morganii
GCA_021803965.4	M.morganii_ATCC25830	98.4103	M.morganii
GCA_021803955.4	M.morganii_ATCC25830	98.6541	M.morganii
GCA_021544935.1	M.morganii_ATCC25830	96.8854	M.morganii
GCA_021544095.1	M.morganii_ATCC25830	98.3687	M.morganii
GCA_021460795.1	M.morganii_ATCC25830	96.1449	M.morganii
GCA_021048205.1	M.morganii_ATCC25830	97.3369	M.morganii
GCA_021048005.1	M.morganii_ATCC25830	99.1394	M.morganii
GCA_020911745.1	M.sibonii_GER-8	97.8611	M.sibonii
GCA_020790175.1	M.morganii_ATCC25830	99.0806	M.morganii
GCA_020677485.3	M.morganii_ATCC25830	98.4206	M.morganii
GCA_019733215.1	M.morganii_ATCC25830	98.4202	M.morganii
GCA_019733115.1	M.morganii_ATCC25830	98.3864	M.morganii
GCA_019724435.1	M.morganii_ATCC25830	98.4151	M.morganii
GCA_019656435.1	M.morganii_ATCC25830	96.9342	M.morganii
GCA_019656415.1	M.morganii_ATCC25830	96.9596	M.morganii
GCA_019656395.1	M.morganii_ATCC25830	97.0395	M.morganii
GCA_019351555.1	M.morganii_ATCC25830	98.7127	M.morganii
GCA_019243775.1	M.morganii_ATCC25830	98.826	M.morganii
GCA_019243695.1	M.sibonii_GER-8	97.1662	M.sibonii
GCA_019243605.1	M.sibonii_GER-8	97.1921	M.sibonii
GCA_019243485.1	M.sibonii_GER-8	97.0935	M.sibonii
GCA_019243435.1	M.sibonii_GER-8	97.1593	M.sibonii
GCA_019243335.1	M.sibonii_GER-8	97.1251	M.sibonii
GCA_019243235.1	M.sibonii_GER-8	97.1512	M.sibonii
GCA_019243165.1	M.sibonii_GER-8	97.2962	M.sibonii
GCA_019243055.1	M.sibonii_GER-8	97.2298	M.sibonii
GCA_019242955.1	M.sibonii_GER-8	97.4662	M.sibonii
GCA_019242835.1	M.sibonii_GER-8	97.1532	M.sibonii
GCA_019134515.1	M.chanii_GCA_000633515.1	96.2018	M.chanii
GCA_019052875.1	M.morganii_ATCC25830	99.7552	M.morganii
GCA_019013365.1	M.sibonii_GER-8	98.8193	M.sibonii
GCA_018802585.1	M.morganii_ATCC25830	99.7277	M.morganii
GCA_018802565.1	M.morganii_ATCC25830	98.4535	M.morganii
GCA_018802545.1	M.morganii_ATCC25830	98.4622	M.morganii
GCA_018802525.1	M.morganii_ATCC25830	97.2414	M.morganii
GCA_018802505.1	M.morganii_ATCC25830	98.8173	M.morganii
GCA_018802485.1	M.morganii_ATCC25830	96.476	M.morganii
GCA_018802465.1	M.morganii_ATCC25830	98.9835	M.morganii
GCA_018802445.1	M.morganii_ATCC25830	98.9421	M.morganii
GCA_018802425.1	M.morganii_ATCC25830	98.4191	M.morganii
GCA_018802405.1	M.morganii_ATCC25830	99.6392	M.morganii
GCA_018798965.1	M.morganii_ATCC25830	98.422	M.morganii
GCA_018475645.1	M.morganii_ATCC25830	98.909	M.morganii
GCA_018475595.1	M.morganii_ATCC25830	98.4316	M.morganii
GCA_018475585.1	M.morganii_ATCC25830	97.2393	M.morganii
GCA_018475565.1	M.morganii_ATCC25830	98.8167	M.morganii
GCA_018475545.1	M.morganii_ATCC25830	96.4171	M.morganii
GCA_018475525.1	M.morganii_ATCC25830	99.7228	M.morganii
GCA_018475505.1	M.morganii_ATCC25830	98.4738	M.morganii
GCA_018475485.1	M.morganii_ATCC25830	98.7243	M.morganii
GCA_018475465.1	M.morganii_ATCC25830	98.9272	M.morganii
GCA_018475445.1	M.morganii_ATCC25830	98.8628	M.morganii
GCA_018475425.1	M.morganii_ATCC25830	98.4601	M.morganii
GCA_018475405.1	M.morganii_ATCC25830	98.4476	M.morganii
GCA_018475385.1	M.morganii_ATCC25830	98.6409	M.morganii
GCA_018475355.1	M.morganii_ATCC25830	98.6179	M.morganii
GCA_018475345.1	M.morganii_ATCC25830	98.3714	M.morganii
GCA_018475325.1	M.morganii_ATCC25830	98.5809	M.morganii
GCA_018475305.1	M.morganii_ATCC25830	98.5993	M.morganii
GCA_018475285.1	M.morganii_ATCC25830	96.4778	M.morganii
GCA_018475245.1	M.morganii_ATCC25830	98.6817	M.morganii
GCA_018475235.1	M.morganii_ATCC25830	98.7624	M.morganii
GCA_018475225.1	M.morganii_ATCC25830	98.448	M.morganii
GCA_018475205.1	M.morganii_ATCC25830	98.7936	M.morganii
GCA_018475185.1	M.morganii_ATCC25830	96.9051	M.morganii
GCA_018475165.1	M.morganii_ATCC25830	98.3773	M.morganii
GCA_018475135.1	M.morganii_ATCC25830	98.933	M.morganii
GCA_018475125.1	M.morganii_ATCC25830	98.7875	M.morganii
GCA_018475105.1	M.morganii_ATCC25830	98.6825	M.morganii
GCA_018475085.1	M.morganii_ATCC25830	98.4348	M.morganii
GCA_018475065.1	M.morganii_ATCC25830	97.2036	M.morganii
GCA_018475045.1	M.morganii_ATCC25830	98.4274	M.morganii
GCA_018475025.1	M.morganii_ATCC25830	98.3889	M.morganii
GCA_018475005.1	M.morganii_ATCC25830	98.6748	M.morganii
GCA_018474985.1	M.morganii_ATCC25830	99.7746	M.morganii
GCA_018474965.1	M.morganii_ATCC25830	98.4773	M.morganii
GCA_018474945.1	M.morganii_ATCC25830	97.0093	M.morganii
GCA_018474925.1	M.morganii_ATCC25830	96.4757	M.morganii
GCA_018474895.1	M.morganii_ATCC25830	97.2703	M.morganii
GCA_018474885.1	M.morganii_ATCC25830	96.4509	M.morganii
GCA_018474865.1	M.morganii_ATCC25830	98.4884	M.morganii
GCA_018474845.1	M.morganii_ATCC25830	99.0204	M.morganii
GCA_018474825.1	M.morganii_ATCC25830	98.4568	M.morganii
GCA_018474805.1	M.morganii_ATCC25830	98.4582	M.morganii
GCA_018474785.1	M.morganii_ATCC25830	97.1044	M.morganii
GCA_018474755.1	M.morganii_ATCC25830	98.6387	M.morganii
GCA_018474745.1	M.morganii_ATCC25830	98.5836	M.morganii
GCA_018474715.1	M.morganii_ATCC25830	98.4459	M.morganii
GCA_018474695.1	M.morganii_ATCC25830	98.3934	M.morganii
GCA_018474685.1	M.morganii_ATCC25830	99.0463	M.morganii
GCA_018474655.1	M.morganii_ATCC25830	98.7005	M.morganii
GCA_018474645.1	M.morganii_ATCC25830	99.171	M.morganii
GCA_018474625.1	M.morganii_ATCC25830	96.5001	M.morganii
GCA_018474605.1	M.morganii_ATCC25830	98.6024	M.morganii
GCA_018474585.1	M.morganii_ATCC25830	98.53	M.morganii
GCA_018474565.1	M.morganii_ATCC25830	98.9948	M.morganii
GCA_018474545.1	M.morganii_ATCC25830	98.8505	M.morganii
GCA_018474525.1	M.morganii_ATCC25830	96.9094	M.morganii
GCA_018474505.1	M.morganii_ATCC25830	96.93	M.morganii
GCA_018456285.1	M.morganii_ATCC25830	99.6256	M.morganii
GCA_018456265.1	M.morganii_ATCC25830	98.7322	M.morganii
GCA_018456225.1	M.sibonii_GER-8	98.6655	M.sibonii
GCA_018446315.1	M.morganii_ATCC25830	96.6786	M.morganii
GCA_018441705.1	M.morganii_ATCC25830	97.4821	M.morganii
GCA_018366325.1	M.morganii_ATCC25830	97.1416	M.morganii
GCA_018165895.1	M.morganii_ATCC25830	98.4284	M.morganii
GCA_018164315.1	M.morganii_ATCC25830	98.5285	M.morganii
GCA_018141465.1	M.morganii_ATCC25830	98.8828	M.morganii
GCA_017956115.2	M.morganii_ATCC25830	98.7937	M.morganii
GCA_017655285.1	M.morganii_ATCC25830	98.3719	M.morganii
GCA_017114545.1	M.morganii_ATCC25830	98.3585	M.morganii
GCA_016939635.1	M.morganii_ATCC25830	98.3266	M.morganii
GCA_016939575.1	M.morganii_ATCC25830	98.3825	M.morganii
GCA_016939515.1	M.morganii_ATCC25830	98.3641	M.morganii
GCA_016925175.1	M.morganii_ATCC25830	97.0348	M.morganii
GCA_016925135.1	M.morganii_ATCC25830	96.6825	M.morganii
GCA_016905845.1	M.morganii_ATCC25830	98.3971	M.morganii
GCA_016727445.1	M.morganii_ATCC25830	96.9622	M.morganii
GCA_016618235.1	M.morganii_ATCC25830	96.5061	M.morganii
GCA_016086015.2	M.morganii_ATCC25830	98.7036	M.morganii
GCA_016085875.2	M.morganii_ATCC25830	98.9333	M.morganii
GCA_016085695.2	M.morganii_ATCC25830	99.7203	M.morganii
GCA_016084435.2	M.morganii_ATCC25830	98.4146	M.morganii
GCA_016074935.1	M.morganii_ATCC25830	98.3818	M.morganii
GCA_016071255.1	M.sibonii_GER-8	98.8029	M.sibonii
GCA_016071155.1	M.sibonii_GER-8	98.8386	M.sibonii
GCA_016071055.1	M.morganii_ATCC25830	98.4508	M.morganii
GCA_016070985.1	M.sibonii_GER-8	98.8383	M.sibonii
GCA_015937705.3	M.morganii_ATCC25830	99.7257	M.morganii
GCA_015903745.1	M.morganii_ATCC25830	98.4549	M.morganii
GCA_015903665.1	M.chanii_GCA_000633515.1	96.0593	M.chanii
GCA_015903565.1	M.morganii_ATCC25830	98.6553	M.morganii
GCA_015902585.1	M.morganii_ATCC25830	95.6825	M.morganii
GCA_015892125.1	M.chanii_GCA_000633515.1	96.0724	M.chanii
GCA_015892085.1	M.chanii_GCA_000633515.1	96.1229	M.chanii
GCA_015698325.1	M.morganii_ATCC25830	99.1235	M.morganii
GCA_015553785.1	M.morganii_ATCC25830	96.8705	M.morganii
GCA_015356515.1	M.morganii_ATCC25830	98.3226	M.morganii
GCA_015356505.1	M.morganii_ATCC25830	95.296	M.morganii
GCA_015178935.1	M.morganii_ATCC25830	98.57	M.morganii
GCA_014333575.1	M.morganii_ATCC25830	98.8979	M.morganii
GCA_014333515.2	M.morganii_ATCC25830	98.4339	M.morganii
GCA_014284045.1	M.morganii_ATCC25830	96.2269	M.morganii
GCA_014284025.1	M.morganii_ATCC25830	98.887	M.morganii
GCA_014283995.1	M.morganii_ATCC25830	98.5481	M.morganii
GCA_014283975.1	M.morganii_ATCC25830	98.3809	M.morganii
GCA_014283965.1	M.morganii_ATCC25830	97.0481	M.morganii
GCA_014283925.1	M.morganii_ATCC25830	98.7694	M.morganii
GCA_014283915.1	M.morganii_ATCC25830	98.887	M.morganii
GCA_014283905.1	M.morganii_ATCC25830	99.6007	M.morganii
GCA_014050645.1	M.sibonii_GER-8	97.2958	M.sibonii
GCA_014050635.1	M.morganii_ATCC25830	98.7799	M.morganii
GCA_014050625.1	M.morganii_ATCC25830	98.9951	M.morganii
GCA_014050615.1	M.morganii_ATCC25830	98.6339	M.morganii
GCA_014050605.1	M.morganii_ATCC25830	98.448	M.morganii
GCA_013378135.1	M.morganii_ATCC25830	98.9753	M.morganii
GCA_011754435.1	M.sibonii_GER-8	97.393	M.sibonii
GCA_011465095.1	M.morganii_ATCC25830	98.7071	M.morganii
GCA_011030225.1	M.morganii_ATCC25830	99.0228	M.morganii
GCA_011030145.1	M.morganii_ATCC25830	98.7367	M.morganii
GCA_010748915.1	M.morganii_ATCC25830	99.0149	M.morganii
GCA_010597625.1	M.morganii_ATCC25830	98.4298	M.morganii
GCA_010588235.1	M.morganii_ATCC25830	98.6628	M.morganii
GCA_010365245.1	M.morganii_ATCC25830	98.5492	M.morganii
GCA_009822545.1	M.morganii_ATCC25830	98.4486	M.morganii
GCA_009822245.1	M.morganii_ATCC25830	98.6472	M.morganii
GCA_009647855.1	M.morganii_ATCC25830	97.2198	M.morganii
GCA_009389535.1	M.morganii_ATCC25830	96.8354	M.morganii
GCA_009389515.1	M.morganii_ATCC25830	96.7657	M.morganii
GCA_009389505.1	M.morganii_ATCC25830	96.8116	M.morganii
GCA_008728955.1	M.morganii_ATCC25830	98.7929	M.morganii
GCA_008692955.1	M.psychrotolerans_DSM17886	99.9562	M.psychrotolerans
GCA_006517665.1	M.morganii_ATCC25830	98.5243	M.morganii
GCA_006094455.1	M.morganii_ATCC25830	100	M.morganii
GCA_004349695.1	M.morganii_ATCC25830	99.0471	M.morganii
GCA_003996855.1	M.laugraudii_GCA_003996855.1	99.9864	M.laugraudii
GCA_003970205.1	M.morganii_ATCC25830	98.2978	M.morganii
GCA_003968785.1	M.morganii_ATCC25830	98.6446	M.morganii
GCA_003955965.1	M.morganii_ATCC25830	99.7274	M.morganii
GCA_003931985.1	M.morganii_ATCC25830	98.3547	M.morganii
GCA_003852695.1	M.morganii_ATCC25830	98.3777	M.morganii
GCA_003730795.1	M.morganii_ATCC25830	97.247	M.morganii
GCA_003573445.1	M.morganii_ATCC25830	98.7627	M.morganii
GCA_003535595.1	M.psychrotolerans_DSM17886	95.239	M.psychrotolerans
GCA_003446855.1	M.sibonii_GER-8	97.2998	M.sibonii
GCA_003390295.1	M.morganii_ATCC25830	98.5032	M.morganii
GCA_003340585.1	M.morganii_ATCC25830	99.8759	M.morganii
GCA_003287815.1	M.morganii_ATCC25830	99.6725	M.morganii
GCA_003176395.1	M.morganii_ATCC25830	98.3745	M.morganii
GCA_003114875.2	M.morganii_ATCC25830	98.4295	M.morganii
GCA_003071325.1	M.morganii_ATCC25830	95.6457	M.morganii
GCA_003034205.2	M.sibonii_GER-8	97.1111	M.sibonii
GCA_002968775.1	M.morganii_ATCC25830	98.3646	M.morganii
GCA_002946575.1	M.morganii_ATCC25830	98.3866	M.morganii
GCA_002891475.1	M.morganii_ATCC25830	98.5244	M.morganii
GCA_002847885.1	M.morganii_ATCC25830	99.135	M.morganii
GCA_002588265.1	M.morganii_ATCC25830	99.6769	M.morganii
GCA_002417235.1	M.morganii_ATCC25830	98.4629	M.morganii
GCA_002416605.1	M.morganii_ATCC25830	99.644	M.morganii
GCA_002386305.1	M.morganii_ATCC25830	98.3115	M.morganii
GCA_002185325.2	M.morganii_ATCC25830	98.5679	M.morganii
GCA_002184465.2	M.morganii_ATCC25830	99.7029	M.morganii
GCA_002180575.1	M.morganii_ATCC25830	98.6959	M.morganii
GCA_002077705.1	M.morganii_ATCC25830	98.8992	M.morganii
GCA_002077675.1	M.morganii_ATCC25830	98.8283	M.morganii
GCA_002029935.1	M.morganii_ATCC25830	98.3247	M.morganii
GCA_001807955.1	M.morganii_ATCC25830	98.7475	M.morganii
GCA_001676225.1	M.kristinii_GCA_001676055.1	95.9222	M.kristinii
GCA_001676155.1	M.psychrotolerans_DSM17886	100	M.psychrotolerans
GCA_001676055.1	M.kristinii_GCA_001676055.1	100	M.kristinii
GCA_001653675.1	M.morganii_ATCC25830	99.0826	M.morganii
GCA_001598895.1	M.morganii_ATCC25830	98.8226	M.morganii
GCA_001558895.2	M.morganii_ATCC25830	99.7547	M.morganii
GCA_001274995.1	M.sibonii_GER-8	98.7795	M.sibonii
GCA_001263435.1	M.sibonii_GER-8	98.7621	M.sibonii
GCA_001066745.1	M.morganii_ATCC25830	98.9235	M.morganii
GCA_001066005.1	M.morganii_ATCC25830	98.7842	M.morganii
GCA_001021105.1	M.morganii_ATCC25830	96.917	M.morganii
GCA_001006565.1	M.sibonii_GER-8	99.8654	M.sibonii
GCA_000966695.1	M.morganii_ATCC25830	99.0333	M.morganii
GCA_000950365.1	M.chanii_GCA_000633515.1	98.3174	M.chanii
GCA_000783955.2	M.morganii_ATCC25830	98.4466	M.morganii
GCA_000770295.1	M.morganii_ATCC25830	96.749	M.morganii
GCA_000752335.1	M.morganii_ATCC25830	98.3891	M.morganii
GCA_000747035.1	M.morganii_ATCC25830	98.6769	M.morganii
GCA_000633515.1	M.chanii_GCA_000633515.1	100	M.chanii
GCA_000530115.1	M.morganii_ATCC25830	98.3521	M.morganii
GCA_000512315.2	M.morganii_ATCC25830	99.0188	M.morganii
GCA_000307755.2	M.morganii_ATCC25830	98.3413	M.morganii
GCA_000286435.2	M.morganii_ATCC25830	99.7242	M.morganii

## Sheet: Table S4
Table S4. Biosample information of global 190 Morganella spp. genomes (184 assembled in GenBank and 6 genomes in our study).
Isolates	Group	Morganella spp.	Phylogroups	ARGs	KPC-2	KPC-3	NDM-1	NDM-5	NDM-7	BioSample	Date	Country	Continent	Host
MM9291	In our study	Morganella morganii	I	18			+			MM9291	2020	China	Asia	Homo sapiens
MM2467	In our study	Morganella morganii	I	9			+			MM2467	2022	China	Asia	Homo sapiens
GCA_039103515	GenBank	Morganella morganii	I	24			+			SAMN36598778	2017	France	Europe	Homo sapiens
GCA_039102675	GenBank	Morganella morganii	I	6			+			SAMN36598797	2020	France	Europe	Homo sapiens
GCA_039102155	GenBank	Morganella morganii	I	13			+			SAMN36598808	2016	UK	Europe	Homo sapiens
GCA_039099525	GenBank	Morganella morganii	I	13			+			SAMN36598855	2014	Germany	Europe	Homo sapiens
GCA_039098465	GenBank	Morganella morganii	I	13			+			SAMN36598878	2018	Germany	Europe	Homo sapiens
GCA_039097795	GenBank	Morganella morganii	I	13	+					SAMN36598893	2018	Czech Republic	Europe	Homo sapiens
GCA_039097765	GenBank	Morganella morganii	I	9			+			SAMN36598890	2018	Poland	Europe	Homo sapiens
GCA_036439395	GenBank	Morganella morganii	I	12	+					SAMN39750371	2024	USA	North America	Homo sapiens
GCA_030411305	GenBank	Morganella morganii	I	3				+		SAMN35677780	2022	USA	North America	Homo sapiens
GCA_028546535	GenBank	Morganella morganii	I	16			+			SAMN33190968	2022	USA	North America	Homo sapiens
GCA_028367355	GenBank	Morganella morganii	I	12	+					SAMN32979632	2023	USA	North America	Homo sapiens
GCA_025979545	GenBank	Morganella morganii	I	17			+			SAMN31357661	2017	Australia	Oceania	Homo sapiens
GCA_025979485	GenBank	Morganella morganii	I	17			+			SAMN31357656	2017	Australia	Oceania	Homo sapiens
GCA_023039915	GenBank	Morganella morganii	I	5			+			SAMN20967362	NA	Singapore	Asia	NA
GCA_022162965	GenBank	Morganella morganii	I	13			+			SAMN24019345	2016	UK	Europe	Homo sapiens
GCA_018475595	GenBank	Morganella morganii	I	14	+					SAMN16534567	2015	China	Asia	Homo sapiens
GCA_018475045	GenBank	Morganella morganii	I	14	+					SAMN16534596	2015	China	Asia	Homo sapiens
GCA_016939575	GenBank	Morganella morganii	I	14	+					SAMN16933275	2019	Czech Republic	Europe	Homo sapiens
GCA_003114875	GenBank	Morganella morganii	I	17			+			SAMD00112925	2016	Viet Nam	Asia	Homo sapiens
GCA_000752335	GenBank	Morganella morganii	I	12			+			SAMEA2602632	NA	NA	NA	NA
GCA_039103655	GenBank	Morganella morganii	II	14			+			SAMN36598776	2017	France	Europe	Homo sapiens
GCA_039103405	GenBank	Morganella morganii	II	18			+			SAMN36598781	2018	France	Europe	Homo sapiens
GCA_039103395	GenBank	Morganella morganii	II	23			+			SAMN36598783	2018	France	Europe	Homo sapiens
GCA_039101325	GenBank	Morganella morganii	II	14			+			SAMN36598825	2016	Austria	Europe	Homo sapiens
GCA_039099795	GenBank	Morganella morganii	II	12			+			SAMN36598852	2012	Germany	Europe	Homo sapiens
GCA_039099635	GenBank	Morganella morganii	II	12			+			SAMN36598854	2013	Germany	Europe	Homo sapiens
GCA_039098205	GenBank	Morganella morganii	II	25			+			SAMN36598882	2018	Germany	Europe	Homo sapiens
GCA_032973465	GenBank	Morganella morganii	II	8	+					SAMN34137742	2018	Canada	North America	Homo sapiens
GCA_032627525	GenBank	Morganella morganii	II	17			+			SAMN37754184	2023	USA	North America	Homo sapiens
GCA_031630375	GenBank	Morganella morganii	II	15			+			SAMN30951041	2021	Brazil	South America	Homo sapiens
GCA_031630335	GenBank	Morganella morganii	II	15			+			SAMN30951040	2019	Brazil	South America	Homo sapiens
GCA_029492265	GenBank	Morganella morganii	II	13			+			SAMN21590373	NA	Singapore	Asia	NA
GCA_022109475	GenBank	Morganella morganii	II	15			+			SAMN24020722	2016	UK	Europe	Homo sapiens
GCA_016074935	GenBank	Morganella morganii	II	13			+			SAMN05770958	2014	Singapore	Asia	Homo sapiens
GCA_003852695	GenBank	Morganella morganii	II	18			+			SAMN10423225	2018	France	Europe	Homo sapiens
GCA_039104075	GenBank	Morganella morganii	III	15			+			SAMN36598767	2016	France	Europe	Homo sapiens
GCA_039102085	GenBank	Morganella morganii	III	18				+		SAMN36598810	2017	UK	Europe	Homo sapiens
GCA_039102065	GenBank	Morganella morganii	III	21				+		SAMN36598811	2017	UK	Europe	Homo sapiens
GCA_039101925	GenBank	Morganella morganii	III	10				+		SAMN36598814	2017	UK	Europe	Homo sapiens
GCA_039101715	GenBank	Morganella morganii	III	14			+			SAMN36598816	2018	UK	Europe	Homo sapiens
GCA_039098195	GenBank	Morganella morganii	III	16			+			SAMN36598883	2018	Germany	Europe	Homo sapiens
GCA_039097655	GenBank	Morganella morganii	III	11	+					SAMN36598894	2018	Czech Republic	Europe	Homo sapiens
GCA_039097575	GenBank	Morganella morganii	III	11	+					SAMN36598895	2018	Czech Republic	Europe	Homo sapiens
GCA_039097555	GenBank	Morganella morganii	III	11	+					SAMN36598896	2018	Czech Republic	Europe	Homo sapiens
GCA_039097495	GenBank	Morganella morganii	III	13	+					SAMN36598898	2018	Czech Republic	Europe	Homo sapiens
GCA_039097355	GenBank	Morganella morganii	III	11	+					SAMN36598900	2019	Czech Republic	Europe	Homo sapiens
GCA_039097315	GenBank	Morganella morganii	III	11	+					SAMN36598901	2019	Czech Republic	Europe	Homo sapiens
GCA_039097275	GenBank	Morganella morganii	III	11	+					SAMN36598902	2019	Czech Republic	Europe	Homo sapiens
GCA_039097205	GenBank	Morganella morganii	III	11	+					SAMN36598903	2019	Czech Republic	Europe	Homo sapiens
GCA_039097155	GenBank	Morganella morganii	III	13	+					SAMN36598904	2019	Czech Republic	Europe	Homo sapiens
GCA_039097085	GenBank	Morganella morganii	III	12	+					SAMN36598906	2020	Czech Republic	Europe	Homo sapiens
GCA_039096875	GenBank	Morganella morganii	III	11	+					SAMN36598907	2020	Czech Republic	Europe	Homo sapiens
GCA_039096795	GenBank	Morganella morganii	III	10	+					SAMN36598908	2020	Czech Republic	Europe	Homo sapiens
GCA_039096745	GenBank	Morganella morganii	III	12	+					SAMN36598909	2020	Czech Republic	Europe	Homo sapiens
GCA_039096485	GenBank	Morganella morganii	III	12	+					SAMN36598910	2020	Czech Republic	Europe	Homo sapiens
GCA_039096395	GenBank	Morganella morganii	III	11	+					SAMN36598911	2020	Czech Republic	Europe	Homo sapiens
GCA_036763685	GenBank	Morganella morganii	III	23			+			SAMN39962187	2023	Bulgaria	Europe	Homo sapiens
GCA_032988625	GenBank	Morganella morganii	III	14	+					SAMN34137717	2017	Canada	North America	Homo sapiens
GCA_032704605	GenBank	Morganella morganii	III	13			+			SAMN37806923	2023	USA	North America	Homo sapiens
GCA_021544095	GenBank	Morganella morganii	III	21				+		SAMN24296942	2016	UK	Europe	Homo sapiens
GCA_017114545	GenBank	Morganella morganii	III	12	+					SAMN16933287	2019	Czech Republic	Europe	Homo sapiens
GCA_016939635	GenBank	Morganella morganii	III	12	+					SAMN16933284	2019	Czech Republic	Europe	Homo sapiens
GCA_016939515	GenBank	Morganella morganii	III	12	+					SAMN16933265	2018	Czech Republic	Europe	Homo sapiens
GCA_016905845	GenBank	Morganella morganii	III	11	+					SAMN16933262	2018	Czech Republic	Europe	Homo sapiens
GCA_002968775	GenBank	Morganella morganii	III	20			+			SAMN04014898	NA	NA	NA	NA
GCA_039105095	GenBank	Morganella morganii	IV	13			+			SAMN36598739	2013	France	Europe	Homo sapiens
GCA_039105085	GenBank	Morganella morganii	IV	14			+			SAMN36598738	2013	France	Europe	Homo sapiens
GCA_039105065	GenBank	Morganella morganii	IV	14			+			SAMN36598740	2013	France	Europe	Homo sapiens
GCA_039105015	GenBank	Morganella morganii	IV	14			+			SAMN36598742	2014	France	Europe	Homo sapiens
GCA_039104995	GenBank	Morganella morganii	IV	14			+			SAMN36598741	2013	France	Europe	Homo sapiens
GCA_039104945	GenBank	Morganella morganii	IV	9			+			SAMN36598744	2014	France	Europe	Homo sapiens
GCA_039104915	GenBank	Morganella morganii	IV	14			+			SAMN36598745	2015	France	Europe	Homo sapiens
GCA_039104875	GenBank	Morganella morganii	IV	14			+			SAMN36598746	2015	France	Europe	Homo sapiens
GCA_039104845	GenBank	Morganella morganii	IV	14			+			SAMN36598747	2015	France	Europe	Homo sapiens
GCA_039104815	GenBank	Morganella morganii	IV	14			+			SAMN36598749	2015	France	Europe	Homo sapiens
GCA_039104745	GenBank	Morganella morganii	IV	13			+			SAMN36598750	2015	France	Europe	Homo sapiens
GCA_039104695	GenBank	Morganella morganii	IV	16			+			SAMN36598751	2015	France	Europe	Homo sapiens
GCA_039104645	GenBank	Morganella morganii	IV	14			+			SAMN36598752	2015	France	Europe	Homo sapiens
GCA_039104615	GenBank	Morganella morganii	IV	14			+			SAMN36598753	2015	France	Europe	Homo sapiens
GCA_039104565	GenBank	Morganella morganii	IV	14			+			SAMN36598755	2015	France	Europe	Homo sapiens
GCA_039104505	GenBank	Morganella morganii	IV	14			+			SAMN36598756	2015	France	Europe	Homo sapiens
GCA_039104425	GenBank	Morganella morganii	IV	14			+			SAMN36598759	2016	France	Europe	Homo sapiens
GCA_039104395	GenBank	Morganella morganii	IV	13			+			SAMN36598758	2015	France	Europe	Homo sapiens
GCA_039104365	GenBank	Morganella morganii	IV	14			+			SAMN36598760	2016	France	Europe	Homo sapiens
GCA_039104325	GenBank	Morganella morganii	IV	14			+			SAMN36598761	2016	France	Europe	Homo sapiens
GCA_039104295	GenBank	Morganella morganii	IV	14			+			SAMN36598764	2016	France	Europe	Homo sapiens
GCA_039104275	GenBank	Morganella morganii	IV	15			+			SAMN36598763	2016	France	Europe	Homo sapiens
GCA_039104255	GenBank	Morganella morganii	IV	15			+			SAMN36598762	2016	France	Europe	Homo sapiens
GCA_039104145	GenBank	Morganella morganii	IV	11			+			SAMN36598768	2016	France	Europe	Homo sapiens
GCA_039104025	GenBank	Morganella morganii	IV	14			+			SAMN36598769	2016	France	Europe	Homo sapiens
GCA_039103995	GenBank	Morganella morganii	IV	14			+			SAMN36598766	2016	France	Europe	Homo sapiens
GCA_039103955	GenBank	Morganella morganii	IV	13			+			SAMN36598770	2016	France	Europe	Homo sapiens
GCA_039103905	GenBank	Morganella morganii	IV	13			+			SAMN36598772	2017	France	Europe	Homo sapiens
GCA_039103745	GenBank	Morganella morganii	IV	14			+			SAMN36598773	2017	France	Europe	Homo sapiens
GCA_039103735	GenBank	Morganella morganii	IV	14			+			SAMN36598774	2017	France	Europe	Homo sapiens
GCA_039103625	GenBank	Morganella morganii	IV	14			+			SAMN36598777	2017	France	Europe	Homo sapiens
GCA_039103445	GenBank	Morganella morganii	IV	15			+			SAMN36598779	2017	France	Europe	Homo sapiens
GCA_039103265	GenBank	Morganella morganii	IV	15			+			SAMN36598784	2018	France	Europe	Homo sapiens
GCA_039103095	GenBank	Morganella morganii	IV	16			+			SAMN36598789	2019	France	Europe	Homo sapiens
GCA_039103025	GenBank	Morganella morganii	IV	13			+			SAMN36598790	2019	France	Europe	Homo sapiens
GCA_039103015	GenBank	Morganella morganii	IV	16			+			SAMN36598791	2019	France	Europe	Homo sapiens
GCA_039102985	GenBank	Morganella morganii	IV	15			+			SAMN36598792	2019	France	Europe	Homo sapiens
GCA_039102865	GenBank	Morganella morganii	IV	14			+			SAMN36598793	2019	France	Europe	Homo sapiens
GCA_039102775	GenBank	Morganella morganii	IV	17			+			SAMN36598795	2019	France	Europe	Homo sapiens
GCA_039102705	GenBank	Morganella morganii	IV	14			+			SAMN36598796	2020	France	Europe	Homo sapiens
GCA_039102355	GenBank	Morganella morganii	IV	15			+			SAMN36598805	2021	France	Europe	Homo sapiens
GCA_039101545	GenBank	Morganella morganii	IV	13			+			SAMN36598819	2016	UK	Europe	Homo sapiens
GCA_039101485	GenBank	Morganella morganii	IV	15			+			SAMN36598820	2016	UK	Europe	Homo sapiens
GCA_039098935	GenBank	Morganella morganii	IV	11				+		SAMN36598869	2017	Germany	Europe	Homo sapiens
GCA_039098835	GenBank	Morganella morganii	IV	11				+		SAMN36598870	2017	Germany	Europe	Homo sapiens
GCA_039098715	GenBank	Morganella morganii	IV	10				+		SAMN36598871	2017	Germany	Europe	Homo sapiens
GCA_039098595	GenBank	Morganella morganii	IV	12			+			SAMN36598874	2017	Germany	Europe	Homo sapiens
GCA_039097995	GenBank	Morganella morganii	IV	13					+	SAMN36598887	2018	Netherlands	Europe	Homo sapiens
GCA_034656395	GenBank	Morganella morganii	IV	16			+			SAMN38306266	2021	China	Asia	Homo sapiens
GCA_021803965	GenBank	Morganella morganii	IV	16			+			SAMN25538136	2014	USA	North America	Homo sapiens
MM6005	In our study	Morganella morganii	V	13	+					MM6005	2017	China	Asia	Homo sapiens
MM4512	In our study	Morganella morganii	V	18	+					MM4512	2019	China	Asia	Homo sapiens
MM4205	In our study	Morganella morganii	V	14	+					MM4205	2016	China	Asia	Homo sapiens
MM1680	In our study	Morganella morganii	V	18	+					MM1680	2017	China	Asia	Homo sapiens
GCA_039513255	GenBank	Morganella morganii	V	12			+			SAMN36598858	2014	Germany	Europe	Homo sapiens
GCA_039104195	GenBank	Morganella morganii	V	21			+			SAMN36598765	2016	France	Europe	Homo sapiens
GCA_039103725	GenBank	Morganella morganii	V	27			+			SAMN36598775	2017	France	Europe	Homo sapiens
GCA_039102935	GenBank	Morganella morganii	V	21				+		SAMN36598794	2019	France	Europe	Homo sapiens
GCA_039102745	GenBank	Morganella morganii	V	18			+			SAMN36598798	2020	France	Europe	Homo sapiens
GCA_039101835	GenBank	Morganella morganii	V	7					+	SAMN36598815	2018	UK	Europe	Homo sapiens
GCA_039101765	GenBank	Morganella morganii	V	6	+					SAMN36598812	2017	UK	Europe	Homo sapiens
GCA_039099565	GenBank	Morganella morganii	V	15	+					SAMN36598856	2014	Germany	Europe	Homo sapiens
GCA_039099005	GenBank	Morganella morganii	V	12			+			SAMN36598865	2016	Germany	Europe	Homo sapiens
GCA_039098965	GenBank	Morganella morganii	V	14				+		SAMN36598868	2017	Germany	Europe	Homo sapiens
GCA_039098425	GenBank	Morganella morganii	V	14			+			SAMN36598876	2017	Germany	Europe	Homo sapiens
GCA_036873245	GenBank	Morganella morganii	V	16			+			SAMN14970314	2020	Germany	Europe	Environmental
GCA_036763725	GenBank	Morganella morganii	V	27			+			SAMN39962186	2018	Bulgaria	Europe	Homo sapiens
GCA_035922525	GenBank	Morganella morganii	V	17			+			SAMN39506075	2023	USA	North America	Homo sapiens
GCA_034657315	GenBank	Morganella morganii	V	11	+					SAMN38306220	2020	China	Asia	Homo sapiens
GCA_034654515	GenBank	Morganella morganii	V	24			+			SAMN38306359	2021	China	Asia	Homo sapiens
GCA_034258555	GenBank	Morganella morganii	V	11	+					SAMN38306392	2020	China	Asia	Homo sapiens
GCA_033947325	GenBank	Morganella morganii	V	15	+					SAMN38393862	2023	USA	North America	Homo sapiens
GCA_033725695	GenBank	Morganella morganii	V	19	+	+			+	SAMN38266318	2023	USA	North America	Homo sapiens
GCA_033445885	GenBank	Morganella morganii	V	10		+				SAMN22837221	2014	USA	North America	Homo sapiens
GCA_032235595	GenBank	Morganella morganii	V	7					+	SAMN37587422	2023	USA	North America	Homo sapiens
GCA_031110465	GenBank	Morganella morganii	V	21	+					SAMN36380505	2023	USA	North America	Homo sapiens
GCA_028061075	GenBank	Morganella morganii	V	16		+				SAMN25936902	2022	USA	North America	Homo sapiens
GCA_028061055	GenBank	Morganella morganii	V	16		+				SAMN25936901	2022	USA	North America	Homo sapiens
GCA_025881565	GenBank	Morganella morganii	V	22			+			SAMEA111435686	2015	Norway	Europe	Homo sapiens
GCA_023364375	GenBank	Morganella morganii	V	8			+			SAMN21590680	NA	Singapore	Asia	NA
GCA_022881995	GenBank	Morganella morganii	V	15		+				SAMN27407172	2021	USA	North America	Homo sapiens
GCA_019052875	GenBank	Morganella morganii	V	8			+			SAMN19797066	2018	China	Asia	Homo sapiens
GCA_018475355	GenBank	Morganella morganii	V	15			+			SAMN16534581	2017	China	Asia	Homo sapiens
GCA_018475235	GenBank	Morganella morganii	V	11			+			SAMN16534587	2017	China	Asia	Homo sapiens
GCA_018456285	GenBank	Morganella morganii	V	6	+					SAMN17080432	2017	China	Asia	Homo sapiens
GCA_018456265	GenBank	Morganella morganii	V	21	+					SAMN17080433	2017	China	Asia	Homo sapiens
GCA_015937705	GenBank	Morganella morganii	V	18	+				+	SAMN14669235	2019	USA	North America	Homo sapiens
GCA_003955965	GenBank	Morganella morganii	V	4				+		SAMN10218950	2016	China	Asia	Homo sapiens
GCA_002588265	GenBank	Morganella morganii	V	16			+			SAMN07312482	2014	Canada	North America	Homo sapiens
GCA_039104785	GenBank	Morganella morganii	VI	11			+			SAMN36598748	2015	France	Europe	Homo sapiens
GCA_039102185	GenBank	Morganella morganii	VI	19				+		SAMN36598807	2016	UK	Europe	Homo sapiens
GCA_039100115	GenBank	Morganella morganii	VI	10	+					SAMN36598857	2014	Germany	Europe	Homo sapiens
GCA_039098045	GenBank	Morganella morganii	VI	8	+		+			SAMN36598886	2017	Netherlands	Europe	Homo sapiens
GCA_037107775	GenBank	Morganella morganii	VI	14				+		SAMN40379680	2024	USA	North America	Homo sapiens
GCA_030370735	GenBank	Morganella morganii	VI	22			+			SAMN35741046	2023	China	Asia	Homo sapiens
GCA_021544935	GenBank	Morganella morganii	VI	20				+		SAMN24297385	2014	UK	Europe	Homo sapiens
GCA_019656435	GenBank	Morganella morganii	VI	3	+					SAMD00323048	2012	Japan	Asia	Homo sapiens
GCA_019656415	GenBank	Morganella morganii	VI	3	+					SAMD00323047	2012	Japan	Asia	Homo sapiens
GCA_019656395	GenBank	Morganella morganii	VI	3	+					SAMD00323046	2012	Japan	Asia	Homo sapiens
GCA_036693085	GenBank	Morganella morganii	VII	14				+		SAMN39967708	2023	USA	North America	Homo sapiens
GCA_028394545	GenBank	Morganella morganii	VII	15			+			SAMN33005152	2023	USA	North America	Homo sapiens
GCA_028175235	GenBank	Morganella morganii	VII	17					+	SAMN32818012	2022	USA	North America	Homo sapiens
GCA_023927595	GenBank	Morganella morganii	VII	20			+			SAMEA110063404	2019	Israel	Asia	Homo sapiens
GCA_003071325	GenBank	Morganella morganii	VII	7	+					SAMN04014974	NA	NA	NA	NA
GCA_039103835	GenBank	Morganella chanii		21			+			SAMN36598771	2017	France	Europe	Homo sapiens
GCA_032992765	GenBank	Morganella chanii		4	+					SAMN34137759	2016	Canada	North America	Homo sapiens
GCA_031114395	GenBank	Morganella chanii		5					+	SAMN36000567	2023	USA	North America	Homo sapiens
GCA_039103125	GenBank	Morganella morganii		4					+	SAMN36598785	2018	France	Europe	Homo sapiens
GCA_035600275	GenBank	Morganella morganii		7			+			SAMN39401433	2023	USA	North America	Homo sapiens
GCA_035383705	GenBank	Morganella morganii		5					+	SAMN39296768	2023	USA	North America	Homo sapiens
GCA_031636435	GenBank	Morganella morganii		6		+				SAMN37440400	2023	USA	North America	Homo sapiens
GCA_021460795	GenBank	Morganella morganii		8			+			SAMN22108543	2020	Pakistan	Asia	Homo sapiens
GCA_016618235	GenBank	Morganella morganii		21			+			SAMN16124556	2020	China	Asia	Environmental
GCA_039102655	GenBank	Morganella sibonii		24			+			SAMN36598800	2020	France	Europe	Homo sapiens
GCA_039099365	GenBank	Morganella sibonii		15			+			SAMN36598861	2015	Germany	Europe	Homo sapiens
GCA_039099335	GenBank	Morganella sibonii		21			+			SAMN36598862	2016	Germany	Europe	Homo sapiens
GCA_039099315	GenBank	Morganella sibonii		16			+			SAMN36598859	2015	Germany	Europe	Homo sapiens
GCA_039099185	GenBank	Morganella sibonii		12			+			SAMN36598863	2016	Germany	Europe	Homo sapiens
GCA_039098545	GenBank	Morganella sibonii		10			+			SAMN36598875	2017	Germany	Europe	Homo sapiens
GCA_031141565	GenBank	Morganella sibonii		17			+			SAMN35439901	2023	USA	North America	Homo sapiens
GCA_031113695	GenBank	Morganella sibonii		20			+			SAMD00623427	2022	Japan	Asia	Homo sapiens
GCA_028638575	GenBank	Morganella sibonii		10			+			SAMN33285591	2020	USA	North America	Homo sapiens
GCA_022916215	GenBank	Morganella sibonii		8			+			SAMN27182103	2022	USA	North America	Homo sapiens

## Sheet: Table S5
Table S5. The plasmid type of 190 CRMM isolates.
Isolates	Col(BS512)	Col3M	Col440	ColE10	ColRNAI	ColpVC	IncA/C2	IncFIA	IncFIB	IncFII	IncHI1B	IncL/M	IncN1/2/3	IncP1/6	IncQ1	IncR	IncT	IncU	IncX3/4/6/8	repA
GCA_002588265.1					+				+	+
GCA_003071325.1					+								+
GCA_003114875.2		+											+
GCA_003955965.1																			+
GCA_015937705.2		+			+														+
GCA_016074935.1													+
GCA_016905845.1																+
GCA_016939515.1																+
GCA_016939575.1														+
GCA_016939635.1																+
GCA_017114545.1																+
GCA_018475045.1																			+
GCA_018475235.1																			+
GCA_018475355.1																			+
GCA_018475595.1																			+
GCA_019052875.1		+																	+
GCA_019656395.1					+
GCA_019656415.1					+
GCA_019656435.1					+
GCA_021460795.1		+
GCA_021544095.1																			+
GCA_021544935.1	+	+			+
GCA_022162965.1									+	+
GCA_022881995.2		+
GCA_023039915.1													+
GCA_023364375.1													+
GCA_023927595.1		+
GCA_025881565.1				+								+
GCA_028061055.2													+
GCA_028061075.2													+
GCA_028175235.2		+			+														+
GCA_028367355.2		+												+
GCA_028394545.2					+						+
GCA_029492265.1													+
GCA_030411305.1																			+
GCA_031110465.1		+	+		+									+
GCA_031114395.1				+															+
GCA_031141565.1		+
GCA_031630335.1	+
GCA_031636435.1					+			+												+
GCA_032235595.1							+
GCA_032627525.1		+
GCA_032704605.1			+										+
GCA_032973465.1			+											+
GCA_032988625.1														+
GCA_032992765.1					+								+
GCA_033445885.1													+					+
GCA_033725695.1				+			+					+	+
GCA_033947325.1		+	+		+							+					+
GCA_034654515.1		+
GCA_034656395.1													+
GCA_035383705.1																			+
GCA_035600275.1												+
GCA_035922525.1							+
GCA_036439395.1		+		+	+									+
GCA_036693085.1											+
GCA_036763725.1																	+
GCA_036873245.1														+
GCA_037107775.1		+						+	+	+
GCA_039096395.1																+
GCA_039096485.1																+
GCA_039096745.1																+
GCA_039096795.1																+
GCA_039096875.1																+
GCA_039097085.1																+
GCA_039097155.1																+
GCA_039097205.1																+
GCA_039097275.1																+
GCA_039097315.1																+
GCA_039097355.1																+
GCA_039097495.1																+
GCA_039097555.1																+
GCA_039097575.1																+
GCA_039097655.1																+
GCA_039097765.1		+										+
GCA_039097795.1														+		+
GCA_039097995.1																			+
GCA_039098045.1													+
GCA_039098195.1			+													+			+
GCA_039098205.1								+			+					+
GCA_039098425.1													+
GCA_039098545.1		+											+
GCA_039098715.1																			+
GCA_039098835.1																			+
GCA_039098935.1																			+
GCA_039098965.1																			+
GCA_039099005.1							+
GCA_039099185.1		+											+
GCA_039099315.1		+											+
GCA_039099335.1		+											+
GCA_039099365.1		+											+
GCA_039099565.1													+
GCA_039099635.1															+
GCA_039099795.1			+		+	+
GCA_039100115.1													+
GCA_039101325.1															+
GCA_039101545.1																			+
GCA_039101765.1													+			+
GCA_039101835.1																			+
GCA_039101925.1																			+
GCA_039102065.1																			+
GCA_039102085.1																			+
GCA_039102155.1									+	+
GCA_039102185.1	+	+			+
GCA_039102355.1						+
GCA_039102655.1		+					+
GCA_039102675.1			+						+	+
GCA_039102745.1										+
GCA_039102935.1		+																	+
GCA_039103125.1						+													+
GCA_039103395.1	+
GCA_039103445.1			+		+
GCA_039103515.1		+					+					+
GCA_039103655.1	+
GCA_039103725.1							+
GCA_039103835.1							+
GCA_039104075.1			+										+		+
GCA_039104145.1					+
GCA_039104195.1							+
GCA_039104395.1														+
GCA_039104425.1														+
GCA_039104645.1																			+
GCA_039104695.1						+
GCA_039104785.1							+		+	+
GCA_039513255.1			+						+	+									+
MM1680												+	+
MM2467									+	+
MM4205												+	+
MM4512										+			+			+
MM6005												+
130 CRMM isolates had identifiable plasmid types, while the other 60 isolates did not.
